# Supplementary material for: “Sea Water” Supplemented with Calcium Phosphate and Magnesium Sulfate in a Long-Term Miller-Type Experiment Yields Sugars, Nucleic Acids Bases, Nucleosides, Lipids, Amino Acids, and Oligopeptides
Source: Life (Basel). 2023 Jan 18;13(2):265. doi: 10.3390/life13020265 (PMC9959757; doi:10.3390/life13020265)
Supplement: Supplementary file 1 [file life-13-00265-s001.zip]

Archive with 1 entries (1 files):
- life-2142002-supplementary.xlsx
