# Supplementary material for: “Sea Water” Supplemented with Calcium Phosphate and Magnesium Sulfate in a Long-Term Miller-Type Experiment Yields Sugars, Nucleic Acids Bases, Nucleosides, Lipids, Amino Acids, and Oligopeptides
Source: Life (Basel). 2023 Jan 18;13(2):265. doi: 10.3390/life13020265 (PMC9959757; doi:10.3390/life13020265)
Supplement: Supplementary file 1 [file life-13-00265-s001.zip › life-2142002-supplementary.xlsx]

## Sheet: Sheet1
Data file Name :E:\Root-Bernstein\OoL\DATA\2014\021214\a021214_02.D						Data file Name :E:\Root-Bernstein\OoL\DATA\2014\021214\a021214_03.D						Data file Name :E:\Root-Bernstein\OoL\DATA\2014\021414\a021414_02.D						Data file Name :E:\Root-Bernstein\OoL\DATA\2014\021414\a021414_03.D						Data file Name :E:\Root-Bernstein\OoL\DATA\2014\022614\a022614_08.D						Data file Name :E:\Root-Bernstein\OoL\DATA\2014\022614\a022614_04.D						Data file Name :E:\Root-Bernstein\OoL\DATA\2014\022614\a022614_03.D						Data file Name :E:\Root-Bernstein\OoL\DATA\2014\022614\a022614_05.D						Data file Name :E:\Root-Bernstein\OoL\DATA\2014\032114\a032114_06.D
Acquired date :12 Feb 2014 12:27						Acquired date :12 Feb 2014 12:46						Acquired date :14 Feb 2014 12:03						Acquired date :14 Feb 2014 12:21						Acquired date :28 Feb 2014 15:50						Acquired date :28 Feb 2014 14:34						Acquired date :28 Feb 2014 14:15						Acquired date :28 Feb 2014 14:53						Acquired date :21 Mar 2014 18:24
Method Name :C:\msdchem\1\METHODS\default.m						Method Name :C:\msdchem\1\METHODS\default.m						Method Name :C:\msdchem\1\METHODS\default.m						Method Name :C:\msdchem\1\METHODS\default.m						Method Name :C:\msdchem\1\METHODS\default.m						Method Name :C:\msdchem\1\METHODS\default.m						Method Name :C:\msdchem\1\METHODS\default.m						Method Name :C:\msdchem\1\METHODS\default.m						Method Name :C:\msdchem\1\METHODS\default.m
Sample Name :OOLFeb21_2011						Sample Name :OOLSep30_2013						Sample Name :OOLFeb21_2011						Sample Name :OOLSep30_2013						Sample Name :Feb_21,11_flask_old_1ml						Sample Name :flsk_feb_21_11_new_500uL						Sample Name :flsk_feb_21,11_new_1ml						Sample Name :flsk_feb_25_14_new						Sample Name :flsk_feb_21_11_new_500ul
Library #1 :C:\Database\NIST11.L						Library #1 :C:\Database\NIST11.L						Library #1 :C:\Database\NIST11.L						Library #1 :C:\Database\NIST11.L						Library #1 :C:\Database\NIST11.L						Library #1 :C:\Database\NIST11.L						Library #1 :C:\Database\NIST11.L						Library #1 :C:\Database\NIST11.L						Library #1 :C:\Database\NIST11.L
Library #2 :						Library #2 :						Library #2 :						Library #2 :						Library #2 :						Library #2 :						Library #2 :						Library #2 :						Library #2 :
Library #3 :						Library #3 :						Library #3 :						Library #3 :						Library #3 :						Library #3 :						Library #3 :						Library #3 :						Library #3 :
0						0						0						0						0						0						0						0						0
Compound number (#)	RT (min)	Hit Number	Hit Name	Quality		Compound number (#)	RT (min)	Hit Number	Hit Name	Quality		Compound number (#)	RT (min)	Hit Number	Hit Name	Quality		Compound number (#)	RT (min)	Hit Number	Hit Name	Quality		Compound number (#)	RT (min)	Hit Number	Hit Name	Quality		Compound number (#)	RT (min)	Hit Number	Hit Name	Quality		Compound number (#)	RT (min)	Hit Number	Hit Name	Quality		Compound number (#)	RT (min)	Hit Number	Hit Name	Quality		Compound number (#)	RT (min)
9	5.829	1	Cyclohexanamine, N-cyclohexyl-	55		6	3.817	1	N,N-Dimethylglycine, trimethylsilyl ester	72		7	4.08	1	l-Alanine, N-(trimethylsilyl)-, trimethylsilyl ester	93		2	3.605	1	Tris(trimethylsilyl)carbamate	59		4	3.996	1	Mercaptoacetic acid, bis(trimethylsilyl)-	53		14	4.293	1	Arachidonic acid, trimethylsilyl ester	74		4	4.004	1	2-Hexenedioic acid, bis(trimethylsilyl) ester, (E)-	53		11	4.446	1	2-Hexenedioic acid, bis(trimethylsilyl) ester, (E)-	50		5	4.013
0	0	2	Cyclohexanamine, N-cyclohexyl-	53		0	0	2	4-N,N-Dimethylamino(trimethylsilyl)butyrate	59		0	0	2	l-Alanine, N-(trimethylsilyl)-, trimethylsilyl ester	86		0	0	2	tert-Butylpentamethyldisiloxane	58		6	4.098	1	Propanedioic acid, [(trimethylsilyl)oxy]-, bis(trimethylsilyl) ester	52		15	4.318	1	N,N-Diethyl(trimethylsilyl)carbamate	62		6	4.165	1	3-Amino-N-butyric acid, bis(trimethylsilyl) deriv.	64		52	7.349	1	Sebacic acid, bis(trimethylsilyl) ester	87		7	4.106
0	0	3	p-Trimethylsiloxybenzaldehyde oxime, trimethylsilyl-	50		0	0	3	Ethanamine, N,N-dimethyl-2-(phenylmethoxy)-	53		0	0	3	Phenylpropanolamine, bis(trimethylsilyl)	80		0	0	3	Ethanimidic acid, N-(trimethylsilyl)-, trimethylsilyl ester	53		7	4.165	1	Bis(trimethylsilyl)sarcosine	81		0	0	2	Glycine, N-acetyl-, trimethylsilyl ester	53		0	0	2	l-Alanine, N-(trimethylsilyl)-, trimethylsilyl ester	64		0	0	2	D-(-)-Lactic acid, trimethylsilyl ester	58		8	4.165
10	6.067	1	p-Trimethylsiloxybenzaldehyde oxime, trimethylsilyl-	53		0	0	4	1-Heptanamine, N,N-dimethyl-	52		0	0	4	S(-)-Cathinone, N-trimethylsilyl-	76		0	0	4	Disiloxane, 1,3-bis(1,1-dimethylethyl)-1,1,3,3-tetramethyl-	52		0	0	2	Phenylpropanolamine, bis(trimethylsilyl)	64		22	4.946	1	Thiazolo[5,4-f]quinoline	52		0	0	3	l-Alanine, N-(trimethylsilyl)-, trimethylsilyl ester	53		0	0	3	Ethyltrimethylsilyl methylmalonate	58		28	5.634
14	6.593	1	2-Pyrrol[tert-butyl(dimethyl)silyl]oxymorphopropan-1-ol	50		0	0	5	N,N-Dimethyl-2-methoxyethylamine	52		0	0	5	(.+/-.)-3,4-Methylenedioxyamphetamine, N-trimethylsilyl-	72		0	0	5	Butanoic acid, 4-[(trimethylsilyl)oxy]-, trimethylsilyl ester	50		0	0	3	1H-Indole-3-ethanamine, 6-fluoro-.alpha.-methyl-N,1-bis(trimethylsilyl)-	64		0	0	2	Thiazolo[4,5-f]quinoline	52		0	0	4	Silylamine, 1,1,1-trimethyl-N-(.alpha.-methylphenethyl)-	53		54	7.459	1	2-Isopropyl(dimethyl)silyloxypropane	50		35	6.075
0	0	2	(But-2-enyloxy)trimethylsilane	50		0	0	6	1-Butanamine, N,N-dimethyl-	52		0	0	6	l-Alanine, N-(trimethylsilyl)-, trimethylsilyl ester	64		0	0	6	Ethanedioic acid, bis(trimethylsilyl) ester	50		0	0	4	3-Amino-N-butyric acid, bis(trimethylsilyl) deriv.	64		24	5.04	1	Butanedioic acid, bis(trimethylsilyl) ester	64		0	0	5	1H-Indole-3-ethanamine, 6-fluoro-.alpha.-methyl-N,1-bis(trimethylsilyl)-	53		63	7.918	1	2-Mercaptobenzothiazole	95		0	0
0	0	3	2-Methyl-1-butanol, 3-t-butyldimethylsilyloxy-	50		0	0	7	4-(3-Dimethylaminopropoxy)benzaldehyde	52		0	0	7	(.+/-.)-p-Methoxyamphetamine, N-trimethylsilyl-	59		0	0	7	Sulfamic acid, (trimethylsilyl)-, trimethylsilyl ester	50		0	0	5	N,O-Bis-(trimethylsilyl)alanine	59		0	0	2	Propanedioic acid, bis(trimethylsilyl) ester	50		0	0	6	Bis(trimethylsilyl)sarcosine	50		0	0	2	2-Mercaptobenzothiazole	94		0	0
15	6.636	1	p-Trimethylsiloxybenzaldehyde oxime, trimethylsilyl-	59		0	0	8	Glycine, N,N-dimethyl-, ethyl ester	50		0	0	8	N,O-Bis-(trimethylsilyl)alanine	58		0	0	8	Disiloxane, hexamethyl-	50		0	0	6	l-Alanine, N-(trimethylsilyl)-, trimethylsilyl ester	53		0	0	3	Propanedioic acid, bis(trimethylsilyl) ester	50		0	0	7	l-Alanine, N-(trimethylsilyl)-, trimethylsilyl ester	50		0	0	3	2-Mercaptobenzothiazole	93		0	0
0	0	2	Ethane, 1,1-dimethoxy-2-[(2,2-dimethoxyethyl)thio]-]	58		0	0	9	Quinolin-2(1H)-one, 3,4,5,6,7,8-hexahydro-3-dimethylaminomethyl-	50		0	0	9	Ala-.beta.-Ala, N-trimethylsilyl-, trimethylsilyl ester	56		0	0	9	Propanoic acid, 2-oxo-3-(trimethylsilyl)-, trimethylsilyl ester	50		0	0	7	Silylamine, 1,1,1-trimethyl-N-(.alpha.-methylphenethyl)-	53		33	5.659	1	Benz[a]acridine, 10-methyl-	64		0	0	8	Phenylpropanolamine, bis(trimethylsilyl)	50		0	0	4	2-Mercaptobenzothiazole	87		0	0
0	0	3	Silane, trimethyl(1-methyl-1-phenylethoxy)-	52		0	0	10	3-Pentanamine	50		10	4.386	1	Ethanedioic acid, bis(trimethylsilyl) ester	50		0	0	10	1-Pentamethyldisilyloxy-10-undecene	50		0	0	8	Hydrazine, 1-ethyl-1-(2-methylpropyl)-	50		54	7.298	1	Glucopyranose, pentakis-O-trimethylsilyl-	90		9	4.454	1	Propanoic acid, 2-oxo-3-(trimethylsilyl)-, trimethylsilyl ester	80		0	0	5	Benzoic acid, 2-(trifluoroacetylthio)-, methyl ester	59		0	0
0	0	4	Benzene, 1-[(dimethoxymethyl)-1-ethyl]-4-methoxycarbonyl-1-ethyl-	50		0	0	11	1,2-Ethanediamine, N-ethyl-N'-methyl-	50		11	4.428	1	Methanephosphonothioic acid, O,O'-bis(trimethylsilyl) ester	56		0	0	11	1,2-Bis(trimethylsiloxy)ethane	50		0	0	9	1H-Indole-3-ethanamine, 5-fluoro-.alpha.-methyl-N,1-bis(trimethylsilyl)-	50		0	0	2	.alpha.-D-Allopyranose, pentakis(trimethylsilyl) ether	87		0	0	2	Sulfamic acid, (trimethylsilyl)-, trimethylsilyl ester	74		0	0	6	3-Hydroxy-4-nitrobenzaldehyde	53		0	0
0	0	5	2-Isopropyl(dimethyl)silyloxypropane	50		0	0	12	1,3-Dioxolane-4,5-dimethanamine, N,N,N',N',2,2-hexamethyl-	50		0	0	2	Dibenzo(b,def)carbazole	53		0	0	12	Ethanedioic acid, bis(trimethylsilyl) ester	50		0	0	10	(.+/-.)-3,4-Methylenedioxyamphetamine, N-trimethylsilyl-	50		0	0	3	Glucopyranose, 1,2,3,4,6-pentakis-O-(trimethylsilyl)-, D-	87		0	0	3	2-Propenoic acid, 2-[(trimethylsilyl)oxy]-, trimethylsilyl ester	72		95	12.68	1	2,4,6-Cycloheptatrien-1-one, 3,5-bis-trimethylsilyl-	81		0	0
0	0	6	Butanoic acid, trimethylsilyl ester	50		0	0	13	Cyclopropane, (methoxymethyl)-	50		0	0	3	5-((tert-Butyldimethylsilyl)oxy)-2,2,6,6-tetramethylhept-4-en-3-one, Isomer 1	50		0	0	13	Acetic acid, [(trimethylsilyl)oxy]-, trimethylsilyl ester	50		11	4.454	1	Propanedioic acid, methyl-, bis(trimethylsilyl) ester	81		0	0	4	.beta.-D-Allopyranose, pentakis(trimethylsilyl) ether	87		0	0	4	1,2-Bis(trimethylsiloxy)ethane	64		0	0	2	1,4-Bis(trimethylsilyl)benzene	64		36	6.109
0	0	7	Methylenecyclopropane, 2-(1-hydroxyethyl)-2-trimethylsilyl-	50		0	0	14	N,N,2,2-Tetramethyl-1,3-propanediamine	50		0	0	4	Pyrazine, 2,5-bis(trimethylsilyloxy)-	50		0	0	14	2-Butenoic acid, 3-methyl-2-[(trimethylsilyl)oxy]-, trimethylsilyl ester	50		0	0	2	2-Propenoic acid, 2-[(trimethylsilyl)oxy]-, trimethylsilyl ester	80		0	0	5	L(-)-Fucose, tetrakis(trimethylsilyl) ether	87		0	0	5	2-Butenoic acid, 3-methyl-2-[(trimethylsilyl)oxy]-, trimethylsilyl ester	64		0	0	3	Benzo[h]quinoline, 2,4-dimethyl-	64		0	0
0	0	8	Silanol, trimethyl-	50		0	0	15	Carbonic acid, butyl 2-dimethylaminoethyl ester	50		13	4.581	1	L-Valine, N-(trimethylsilyl)-, trimethylsilyl ester	90		0	0	15	Butanedioic acid, bis(trimethylsilyl) ester	50		0	0	3	2-Butenoic acid, 3-methyl-2-[(trimethylsilyl)oxy]-, trimethylsilyl ester	74		0	0	6	.beta.-D-Glucopyranose, 1,2,3,4,6-pentakis-O-(trimethylsilyl)-	86		0	0	6	Ethanedioic acid, bis(trimethylsilyl) ester	59		0	0	4	Cyclotrisiloxane, hexamethyl-	64		0	0
0	0	9	Silanol, trimethyl-	50		0	0	16	2-Butanone, 4-(dimethylamino)-3-methyl-	50		0	0	2	L-Norvaline, N-(trimethylsilyl)-, trimethylsilyl ester	83		0	0	16	Butanedioic acid, bis(trimethylsilyl) ester	50		0	0	4	Propanoic acid, 2-oxo-3-(trimethylsilyl)-, trimethylsilyl ester	72		0	0	7	D-Xylose, tetrakis(trimethylsilyl)-	83		0	0	7	Propanedioic acid, bis(trimethylsilyl) ester	59		0	0	5	4-Methyl-2-trimethylsilyloxy-acetophenone	64		0	0
0	0	10	Silanol, trimethyl-	50		10	4.038	1	N,N-Diethyl(trimethylsilyl)carbamate	58		0	0	3	2-(N-Isopropyl-N-(trimethylsilyl)amino)ethanol trimethylsilyl ether	76		6	3.86	1	4-(Trimethylsilyl)morpholine	53		0	0	5	Propanedioic acid, methyl-, bis(trimethylsilyl) ester	64		0	0	8	.beta.-D-(+)-Mannopyranose, pentakis(trimethylsilyl) ether	81		0	0	8	N-2-[2-[5-Trimethylsilyl]thienyl]ethyl-2-aminoethanethiosulfide	56		0	0	6	Arsenous acid, tris(trimethylsilyl) ester	64		0	0
0	0	11	Silanol, trimethyl-, acetate	50		12	4.42	1	l-Leucine, trimethylsilyl ester	95		0	0	4	N,O-Bis-(trimethylsilyl)valine	72		8	3.979	1	3,8-Dioxa-2,9-disiladecane, 2,2,9,9-tetramethyl-	62		0	0	6	Ethanedioic acid, bis(trimethylsilyl) ester	64		0	0	9	.alpha.-D-(+)-Talopyranose, pentakis(trimethylsilyl) ether	81		0	0	9	1,2,4-Triazolidine-3,5-dithione, 4-methyl-	53		0	0	7	Cyclotrisiloxane, hexamethyl-	59		0	0
0	0	12	3,4-Dimethyl-1-dimethyl(allyl)silyloxycyclohexane	50		15	4.522	1	l-Leucine, trimethylsilyl ester	90		0	0	5	1,2-Propanediol, 3-(1-naphthalenyloxy)-	64		0	0	2	Disiloxane, 1,3-bis(1,1-dimethylethyl)-1,1,3,3-tetramethyl-	58		0	0	7	1,2-Bis(trimethylsiloxy)ethane	64		0	0	10	D-Mannopyranose, 1,2,3,4,6-pentakis-O-(trimethylsilyl)-	81		0	0	10	Propanedioic acid, methyl-, bis(trimethylsilyl) ester	53		0	0	8	1-(3,4-Methylenedioxyphenyl)-2-propanone oxime, methyl ether	59		0	0
0	0	13	Propanoic acid, 2-methyl-, tert-butyldimethylsilyl ester	50		0	0	2	l-Isoleucine, trimethylsilyl ester	72		0	0	6	dl-5-Methyltryptophan	59		0	0	3	2-Propenoic acid, 2-[(trimethylsilyl)oxy]-, trimethylsilyl ester	58		0	0	8	2-Pentenoic acid, 2-[(trimethylsilyl)oxy]-, trimethylsilyl ester	64		0	0	11	.beta.-D-Glucopyranose, 1,2,3,4,6-pentakis-O-(trimethylsilyl)-	81		0	0	11	Acetic acid, [(trimethylsilyl)oxy]-, trimethylsilyl ester	53		0	0	9	Cyclotrisiloxane, hexamethyl-	53		0	0
0	0	14	Silane, trimethyl(1-methylethoxy)-	50		32	6.092	1	Phosphonic acid, phenyl-, bis(trimethylsilyl) ester	50		0	0	7	2-(4-(2-Hydroxy-3-(isopropylamino)propoxy)phenyl)acetamide tetratms	53		0	0	4	3,7-Dioxa-2,8-disilanonane, 2,2,8,8-tetramethyl-	53		0	0	9	Sulfamic acid, (trimethylsilyl)-, trimethylsilyl ester	64		0	0	12	Talose, 2,3,4,5,6-pentakis-O-(trimethylsilyl)-	80		0	0	12	3,8-Dioxa-2,9-disiladec-5-yne, 2,2,9,9-tetramethyl-	53		0	0	10	Trimethyl[4-(1,1,3,3,-tetramethylbutyl)phenoxy]silane	50		0	0
0	0	15	2-Pyrrol[tert-butyl(dimethyl)silyl]oxymorphopropan-1-ol	50		35	6.16	1	Alanine, phenyl-, trimethylsilyl ester, dl-	58		0	0	8	dl-5-Methyltryptophan	53		0	0	5	Disiloxane, 1,3-bis(1,1-dimethylethyl)-1,1,3,3-tetramethyl-	50		0	0	10	2-Propenoic acid, 2-[(trimethylsilyl)oxy]-, trimethylsilyl ester	64		0	0	13	.beta.-L-(-)-Fucopyranose, tetrakis(trimethylsilyl) ether	80		0	0	13	Ethanedioic acid, bis(trimethylsilyl) ester	53		0	0	11	Methyltris(trimethylsiloxy)silane	50		0	0
0	0	16	Silanol, trimethyl-, acetate	50		0	0	2	Alanine, 3-anthraniloyl-, methyl ester, dl-	55		18	4.929	1	N-Ethyl-2,4,6-trimethyl-3-tetrazol-1-yl-benzenesulfonamide	91		0	0	6	tert-Butylpentamethyldisiloxane	50		0	0	11	Disiloxane, pentamethyl-2-propenyl-	59		0	0	14	D-Glucose, 2,3,4,5,6-pentakis-O-(trimethylsilyl)-	76		0	0	14	Acetic acid, [(trimethylsilyl)oxy]-, trimethylsilyl ester	53		0	0	12	Tris(tert-butyldimethylsilyloxy)arsane	50		0	0
0	0	17	Benzenepropanoic acid, tert-butyldimethylsilyl ester	50		0	0	3	Alanine, phenyl-, trimethylsilyl ester, dl-	49		0	0	2	L-Isoleucine, N-(trimethylsilyl)-, trimethylsilyl ester	72		10	4.064	1	3,3-Diphenyl-2-[1-(2,4,6-trimethylphenyl)ethyl]oxaziridine	53		0	0	12	1,2-Bis(trimethylsiloxy)ethane	59		0	0	15	Ethyl 2,3,4,6-tetrakis-O-(trimethylsilyl)-D-glucopyranoside	76		0	0	15	Ethanedioic acid, bis(trimethylsilyl) ester	50		0	0	13	2,4-Cyclohexadien-1-one, 3,5-bis(1,1-dimethylethyl)-4-hydroxy-	50		0	0
0	0	18	Silanol, trimethyl-, propanoate	50		0	0	4	Alanine, phenyl-, trimethylsilyl ester, dl-	43		0	0	3	N,O-Bis-(trimethylsilyl)leucine	64		27	5.04	1	Butanedioic acid, bis(trimethylsilyl) ester	90		0	0	13	Ethanedioic acid, bis(trimethylsilyl) ester	59		0	0	16	D-(+)-Galactopyranose, pentakis(trimethylsilyl) ether (isomer 2)	74		0	0	16	Disiloxane, hexamethyl-	50		0	0	14	Tetrasiloxane, decamethyl-	50		0	0
0	0	19	Ethanol, 2-[(trimethylsilyl)oxy]-	50		36	6.271	1	Benzene, 1,2,3-tris[(trimethylsilyl)oxy]-	60		0	0	4	N,O-Bis-(trimethylsilyl)isoleucine	59		0	0	2	Butanedioic acid, bis(trimethylsilyl) ester	89		0	0	14	2-Butenoic acid, 3-methyl-2-[(trimethylsilyl)oxy]-, trimethylsilyl ester	59		0	0	17	D-Glucose, 2,3,4,5,6-pentakis-O-(trimethylsilyl)-	74		0	0	17	3,7-Dioxa-2,8-disilanonane, 2,2,8,8-tetramethyl-	50		0	0	15	2-(Acetoxymethyl)-3-(methoxycarbonyl)biphenylene	50		0	0
0	0	20	2-Methyl-1-dimethyl(dichloromethyl)silyloxypropane	50		0	0	2	Benzene, 1,2,3-tris[(trimethylsilyl)oxy]-	58		0	0	5	L-Leucine, N-(trimethylsilyl)-, trimethylsilyl ester	59		0	0	3	Propanedioic acid, methyl-, bis(trimethylsilyl) ester	64		0	0	15	2-Ethyl-3-hydroxypropionic acid, di-TMS	59		0	0	18	Glucopyranose, 1,2,3,4,6-pentakis-O-(trimethylsilyl)-, D-	72		14	4.921	1	1-Pentamethyldisilyloxybutane	52		0	0	16	Silane, triethyl(2-phenylethoxy)-	50		0	0
16	6.678	1	p-Trimethylsiloxybenzaldehyde oxime, trimethylsilyl-	60		0	0	3	Benzene, 1,2,3-tris[(trimethylsilyl)oxy]-	49		0	0	6	L-Leucine, N-(trimethylsilyl)-, trimethylsilyl ester	53		0	0	4	Butanedioic acid, bis(trimethylsilyl) ester	53		0	0	16	Propanedioic acid, ethyl-, bis(trimethylsilyl) ester	53		0	0	19	.beta.-D-Glucopyranose, 1,2,3,4,6-pentakis-O-(trimethylsilyl)-	68		16	5.048	1	Butanedioic acid, bis(trimethylsilyl) ester	97		0	0	17	Silane, trimethyl[5-methyl-2-(1-methylethyl)phenoxy]-	50		0	0
17	6.984	1	p-Trimethylsiloxybenzaldehyde oxime, trimethylsilyl-	58		39	6.5	1	1,1-Dimethyl-1-pyrenyloxy-1-silaethane	64		0	0	7	L-Isoleucine, N-(trimethylsilyl)-, trimethylsilyl ester	53		0	0	5	Butanedioic acid, bis(trimethylsilyl) ester	50		0	0	17	3,7-Dioxa-2,8-disilanonane, 2,2,8,8-tetramethyl-	50		0	0	20	L(-)-Fucose, tetrakis(trimethylsilyl) ether	68		0	0	2	Butanedioic acid, bis(trimethylsilyl) ester	96		0	0	18	N,N-Dimethyl-4-nitroso-3-(trimethylsilyl)aniline	50		0	0
0	0	2	Silanol, trimethyl-	58		0	0	2	trimethylsilyl 1-trimethylsilyl-5-trimethylsiloxy-3-(2-trimethylsilylamino)indolepropionate	64		0	0	8	L-Leucine, N-(trimethylsilyl)-, trimethylsilyl ester	53		37	5.668	1	Benzene, 1,1',1''-ethylidynetris-	72		0	0	18	1,13-Bis(trimethlysilyloxy)tridecane	50		63	7.799	1	9H-Purine, 9-(trimethylsilyl)-2,6-bis[(trimethylsilyl)oxy]-	56		0	0	3	Butanedioic acid, bis(trimethylsilyl) ester	91		0	0	19	Trimethyl[4-(2-methyl-4-oxo-2-pentyl)phenoxy]silane	50		0	0
0	0	3	Ethanone, 1-[4-acetyl-1-(2,2-dimethoxyethyl)-2,5-dimethyl-1H-pyrrol-3-yl]-	50		0	0	3	1H-Indole-2-carboxylic acid, 1-(trimethylsilyl)-, trimethylsilyl ester	50		22	5.201	1	Serine, N,O-bis(trimethylsilyl)-, trimethylsilyl ester	87		0	0	2	Ether, cyclopentyl trityl	72		0	0	19	Bis(trimethylsilyl) sulfate	50		66	8.002	1	Uric acid, N,O,O',O''-tetrakis(trimethylsilyl)-	86		0	0	4	Propanedioic acid, bis(trimethylsilyl) ester	90		0	0	0	0	0		0	0
0	0	4	.beta.-Alanine, trimethylsilyl ester	50		40	6.576	1	Benzothiazole, 2-(methylthio)-	99		0	0	2	L-Serine, N,O-bis(trimethylsilyl)-, trimethylsilyl ester	80		0	0	3	9-Oxabicyclo[3.3.1]nonan-3-ol, 7-[(trityloxy)methyl]	72		0	0	20	tert-Butylpentamethyldisiloxane	50		0	0	2	Scyllo-inositol di-butaneboronate di-trimethylsilyl ether	78		0	0	5	Propanedioic acid, bis(trimethylsilyl) ester	90		0	0	0	0	0		0	0
0	0	5	Ethanol, 2-[(trimethylsilyl)oxy]-	50		0	0	2	Benzothiazole, 2-(methylthio)-	98		0	0	3	L-Serine, N,O-bis(trimethylsilyl)-, trimethylsilyl ester	64		0	0	4	5-Undecen-2-one, 4-methyl-1,1,1-triphenyl-	64		17	5.048	1	Butanedioic acid, bis(trimethylsilyl) ester	97		0	0	0	0	0		0	0	6	Propanedioic acid, bis(trimethylsilyl) ester	72		0	0	0	0	0		43	7.001
0	0	6	Hexanal dimethyl acetal	50		0	0	3	Benzothiazole, 2-(methylthio)-	97		0	0	4	8b,13:13,17-Diepoxy-14,15-bis-norlabdane	53		0	0	5	Boron, [3-[[dimethyl(1-methyl-1-butenyl)silyl]thio]-1-propanethiolato(2-)]ethyl-, (t-4)-	64		0	0	2	Butanedioic acid, bis(trimethylsilyl) ester	97		0	0	0	0	0		0	0	7	Butanedioic acid, bis(trimethylsilyl) ester	72		0	0	0	0	0		0	0
0	0	7	Propane, 1-ethoxy-1,3,3-trimethoxy-	50		0	0	4	Benzothiazole, 2-(methylthio)-	97		0	0	5	.beta.-D-Glucopyranose, 1,2,3,4,6-pentakis-O-(trimethylsilyl)-	50		0	0	6	9H-Carbazole, 9-phenyl-	64		0	0	3	Butanedioic acid, bis(trimethylsilyl) ester	90		0	0	0	0	0		0	0	8	Propanedioic acid, methyl-, bis(trimethylsilyl) ester	70		0	0	0	0	0		0	0
0	0	8	3-(Methylthio)-2-butanone	50		0	0	5	2-(Methylthio)phenyl isothiocyanate	80		0	0	6	D-Glucose, 2,3,4,5,6-pentakis-O-(trimethylsilyl)-	50		0	0	7	1-Cyclohexyldimethylsilyloxydodecane	64		0	0	4	Butanedioic acid, bis(trimethylsilyl) ester	76		0	0	0	0	0		0	0	9	Propanedioic acid, methyl-, bis(trimethylsilyl) ester	53		0	0	0	0	0		0	0
0	0	9	3-(Methylthio)-2-butanone	50		0	0	6	3-(Methylthio)phenyl isothiocyanate	76		23	5.32	1	N,O,O-Tris(trimethylsilyl)-L-threonine	91		0	0	8	1,1,1-triphenyl-2-decanone	64		0	0	5	Propanedioic acid, methyl-, bis(trimethylsilyl) ester	76		0	0	0	0	0		0	0	10	2-Pentenoic acid, 2-[(trimethylsilyl)oxy]-, trimethylsilyl ester	53		0	0	0	0	0		53	7.773
19	7.408	1	p-Trimethylsiloxybenzaldehyde oxime, trimethylsilyl-	64		0	0	7	4-(Methylthio)phenyl isothiocyanate	64		0	0	2	N,O,O'-Tris-(trimethylsilyl)threonine	86		0	0	9	9H-Carbazole, 9-phenyl-	64		0	0	6	Butanedioic acid, bis(trimethylsilyl) ester	64		0	0	0	0	0		0	0	11	Butanedioic acid, bis(trimethylsilyl) ester	52		0	0	0	0	0		0	0
0	0	2	3-(Methylthio)-2-butanone	52		41	6.873	1	1,2-Benzisothiazol-3-amine tms	87		0	0	3	N,O,O-Tris(trimethylsilyl)-L-threonine	72		0	0	10	2,6-Di(2-thienyl)pyridine	59		0	0	7	Propanedioic acid, bis(trimethylsilyl) ester	64		0	0	0	0	0		0	0	12	2-Propenoic acid, 2-[(trimethylsilyl)oxy]-, trimethylsilyl ester	50		0	0	0	0	0		0	0
0	0	3	Silanol, trimethyl-	52		0	0	2	1,2-Benzenediol, 3,5-bis(1,1-dimethylethyl)-	81		0	0	4	2(1H)Naphthalenone, 3,5,6,7,8,8a-hexahydro-4,8a-dimethyl-6-(1-methylethenyl)-	64		0	0	11	Undecanoic acid, benzyldimethylsilyl ester	50		0	0	8	Propanedioic acid, methyl-, bis(trimethylsilyl) ester	59		0	0	0	0	0		23	5.481	1	Parabanic acid, bis-O-(trimethylsilyl)-	55		0	0	0	0	0		0	0
0	0	4	tert-Butyldimethylsilanol	50		0	0	3	1,2-Benzenediol, 3,5-bis(1,1-dimethylethyl)-	81		27	5.668	1	3-Phenyl-4-azafluorene	64		0	0	12	1,3-Pentanediol, 2-methylene-5-triphenylmethoxy-	50		0	0	9	Propanedioic acid, methyl-, bis(trimethylsilyl) ester	58		0	0	0	0	0		33	6.109	1	L-(+)-Lactic acid, trimethylsilyl ester	50		0	0	0	0	0		0	0
0	0	5	3,10-Dioxa-2,11-disiladodeca-5,7-diene, 2,2,11,11-tetramethyl-	50		0	0	4	Silane, trimethyl[5-methyl-2-(1-methylethyl)phenoxy]-	81		0	0	2	1-Cyclohexyldimethylsilyloxydodecane	64		0	0	13	Sulfide, propyl trityl	50		0	0	10	2-Pentenoic acid, 2-[(trimethylsilyl)oxy]-, trimethylsilyl ester	58		0	0	0	0	0		0	0	2	D-(-)-Lactic acid, trimethylsilyl ester	50		0	0	0	0	0		0	0
0	0	6	Propanoic acid, 2,3-dihydroxy-	50		0	0	5	1,2-Benzenediol, 3,5-bis(1,1-dimethylethyl)-	81		0	0	3	2,6-Di(2-thienyl)pyridine	64		0	0	14	Sulfide, hexyl trityl	50		0	0	11	Propanedioic acid, ethyl-, bis(trimethylsilyl) ester	53		0	0	0	0	0		42	6.661	1	Propanedioic acid, bis(trimethylsilyl) ester	81		0	0	0	0	0		0	0
0	0	7	Propanoic acid, 2-methyl-, tert-butyldimethylsilyl ester	50		0	0	6	Silane, trimethyl[5-methyl-2-(1-methylethyl)phenoxy]-	80		0	0	4	9H-Carbazole, 9-phenyl-	59		0	0	15	3-Allyl-1,1,1-triphenyl-5-hexen-2-one	50		0	0	12	2-Butenoic acid, 3-methyl-2-[(trimethylsilyl)oxy]-, trimethylsilyl ester	50		0	0	0	0	0		0	0	2	Bis-N,N-(trimethylsilyl)formamide	64		0	0	0	0	0		0	0
0	0	8	Propane, 1-ethoxy-1,3,3-trimethoxy-	50		0	0	7	(5-Isopropyl-2-methylphenoxy)trimethylsilane	80		0	0	5	Ether, cyclopentyl trityl	59		0	0	16	Acetic acid, 2-[3-oxo-1H-imidazo[1,2-a][1,3]benzimidazol-2(3H)-yliden]-, methyl ester	50		31	5.948	1	2-Hydroxycyclohexane-1-carboxylic acid, bis(trimethylsilyl) deriv.	58		0	0	0	0	0		0	0	3	2-Butenoic acid, 3-methyl-2-[(trimethylsilyl)oxy]-, trimethylsilyl ester	64		0	0	0	0	0		0	0
0	0	9	Ibuprofen, tert-butyldimethylsilyl ester	50		0	0	8	4,6-di-tert-Butylresorcinol	72		0	0	6	Imidazole, 4-[1-[1-naphthyl]-1-phenyloxythiocarboxy-2,2,2-trifluoroethyl]-	59		0	0	17	1-Ethanone, 1-trityl-2-(1-cyclohexenyl)-	50		35	6.143	1	D-(-)-Lactic acid, trimethylsilyl ester	64		0	0	0	0	0		0	0	4	Propanedioic acid, bis(trimethylsilyl) ester	59		0	0	0	0	0		0	0
0	0	10	Silanol, trimethyl-, acetate	50		0	0	9	2,4-Cyclohexadien-1-one, 3,5-bis(1,1-dimethylethyl)-4-hydroxy-	72		0	0	7	Triphenylmethanesulfenyl chloride	59		0	0	18	9H-Carbazole, 9-phenyl-	50		0	0	2	Silane, trimethyl(1-methyl-1-phenylethoxy)-	59		0	0	0	0	0		0	0	5	Propanoic acid, 2-oxo-3-(trimethylsilyl)-, trimethylsilyl ester	50		0	0	0	0	0		0	0
0	0	11	Butanoic acid, trimethylsilyl ester	50		0	0	10	1,2-Benzenediol, 3,5-bis(1,1-dimethylethyl)-	64		0	0	8	Isoindole-1,3,5-trione, perhydro-2-phenyl-	59		0	0	19	Methyl 2,3-anhydro-5-O-trityl-.alpha.-d-ribofuranoside	50		0	0	3	L-(+)-Lactic acid, trimethylsilyl ester	50		0	0	0	0	0		50	7.204	1	D-(-)-Lactic acid, trimethylsilyl ester	50		0	0	0	0	0		0	0
0	0	12	Silane, (1,1-dimethylethoxy)trimethyl-	50		0	0	11	N,N-Dimethyl-4-nitroso-3-(trimethylsilyl)aniline	64		0	0	9	Dibenzo[b,f][1,4]thiazepine-11(10H)-thione	59		0	0	20	Methyl 6-trityl-.beta.-d-galactopyranoside	50		37	6.271	1	Naphthalene,2-hydroxy-7-[1-({[1-(1,1-dimethylethyl)-1,1-dimethylsilyl]oxy}methyl]ethenyl]-1,4a-dimethyl-2,3,4,4a,5,6,7,8-ocahydro-, acetate	91		0	0	0	0	0		0	0	0	0	0		0	0	0	0	0		0	0
0	0	13	1H-Pyrimidine-2,4-dione, 1-(2,2-dimethoxyethyl)-5-methyl-	50		0	0	12	Thieno[2,3-c]furan-3-carbonitrile, 2-amino-4,6-dihydro-4,4,6,6-tetramethyl-	64		0	0	10	1,1,1-triphenyl-2-decanone	59		43	6.118	1	Estra-1,3,5(10)-trien-17-one, 3-(acetyloxy)-2-nitro-, 17-(O-methyloxime)	56		0	0	2	Glycine, N-formyl-N-(trimethylsilyl)-, trimethylsilyl ester	53		0	0	0	0	0		0	0	0	0	0		0	0	0	0	0		0	0
0	0	14	Benzene, 1-[(dimethoxymethyl)-1-ethyl]-4-methoxycarbonyl-1-ethyl-	50		0	0	13	Methanol, [4-(1,1-dimethylethyl)phenoxy]-, acetate	64		0	0	11	Benzene, 1,1',1''-ethylidynetris-	59		45	6.271	1	Benzene, 1,2,3-tris[(trimethylsilyl)oxy]-	60		0	0	3	Propanoic acid, 2-oxo-, trimethylsilyl ester	53		0	0	0	0	0		0	0	0	0	0		0	0	0	0	0		0	0
0	0	15	Silanol, trimethyl-, propanoate	50		0	0	14	1,4-Benzenediol, 2,5-bis(1,1-dimethylethyl)-	64		0	0	12	3,5-Di(2-thienyl)pyridine	59		0	0	2	Benzene, 1,2,3-tris[(trimethylsilyl)oxy]-	53		41	6.661	1	Propanedioic acid, bis(trimethylsilyl) ester	64		0	0	0	0	0		0	0	0	0	0		0	0	0	0	0		0	0
0	0	16	Silanol, dimethyl(1,1,2-trimethylpropyl)-	50		42	6.933	1	Benzoic acid, 3-methoxy-4-[(trimethylsilyl)oxy]-, trimethylsilyl ester	70		32	5.906	1	L-Aspartic acid, N-(trimethylsilyl)-, bis(trimethylsilyl) ester	93		50	6.67	1	Levoglucosan, tris(trimethylsilyl)-	87		0	0	2	1,2-Benzenedicarboxylic acid, bis(trimethylsilyl) ester	62		0	0	0	0	0		0	0	0	0	0		0	0	0	0	0		0	0
20	7.544	1	p-Trimethylsiloxybenzaldehyde oxime, trimethylsilyl-	58		47	7.043	1	Phenanthro[1,2-b]furan-10,11-dione, 6,7,8,9-tetrahydro-6-(hydroxymethyl)-1,6-dimethyl-, (-)-	94		0	0	2	L-Aspartic acid, N-(trimethylsilyl)-, bis(trimethylsilyl) ester	55		0	0	2	D-Ribose, 2,3,4,5-tetrakis-O-(trimethylsilyl)-	83		0	0	3	Propanedioic acid, ethyl-, bis(trimethylsilyl) ester	53		0	0	0	0	0		0	0	0	0	0		0	0	0	0	0		0	0
0	0	2	Propanoic acid, 2-methyl-, trimethylsilyl ester	58		57	7.561	1	n-Pentadecanoic acid, trimethylsilyl ester	50		0	0	3	1H-Indole-3-acetic acid, 5-methoxy-1-(trimethylsilyl)-, trimethylsilyl ester	50		0	0	3	.beta.-D-(-)-Ribopyranose, tetrakis(trimethylsilyl) ether	74		0	0	4	1,3-Dimethyl-5-pentamethyldisilyloxycyclohexane	53		0	0	0	0	0		0	0	0	0	0		0	0	0	0	0		0	0
0	0	3	3,10-Dioxa-2,11-disiladodeca-5,7-diene, 2,2,11,11-tetramethyl-	53		58	7.68	1	(4-Hydroxy-3-methoxyphenyl)ethylene glycol tris(trimethylsilyl) ether	92		0	0	4	N,O,O'-tris-(trimethylsilyl)aspartic acid	50		0	0	4	D-Arabinopyranose, tetrakis(trimethylsilyl) ether (isomer 2)	72		0	0	5	2,6-Octadiene, 3,7-dimethyl-1-(hydroxydimethylsilyl)-1-(trimethylsilyl)-	53		0	0	0	0	0		0	0	0	0	0		0	0	0	0	0		0	0
0	0	4	Silanol, trimethyl-	53		0	0	2	Benzeneacetic acid, 3-methoxy-.alpha.,4-bis[(trimethylsilyl)oxy]-, trimethylsilyl ester	91		34	6.024	1	2,3,4-Trihydroxybutyric acid tetrakis(trimethylsilyl) deriv., (, (R*,R*)-)	87		0	0	5	Levoglucosan, tris(trimethylsilyl)-	72		0	0	6	tert-Butylpentamethyldisiloxane	53		0	0	0	0	0		0	0	0	0	0		0	0	0	0	0		66	9.191
0	0	5	Silane, trimethyl(1-methylethoxy)-	53		0	0	3	N-Trifluoroacetyl-O,O'-bis(trimethylsilyl)metanephrine	52		0	0	2	L-Threonic acid, tris(trimethylsilyl) ether, trimethylsilyl ester	76		0	0	6	D-Xylopyranose, 1,2,3,4-tetrakis-O-(trimethylsilyl)-	68		0	0	7	Propanedioic acid, bis(trimethylsilyl) ester	52		0	0	0	0	0		0	0	0	0	0		0	0	0	0	0		0	0
0	0	6	Silanol, trimethyl-, propanoate	53		0	0	4	Dinoterb-tms	52		0	0	3	2,3,4-Trihydroxybutyric acid tetrakis(trimethylsilyl) deriv., (, (R*,R*)-)	72		0	0	7	D-Xylose, tetrakis(trimethylsilyl)-	64		0	0	8	Pentamethyldisilyloxymethylbenzene	50		0	0	0	0	0		0	0	0	0	0		0	0	0	0	0		0	0
0	0	7	Undecanal dimethyl acetal	53		0	0	5	Benzeneacetic acid, 3-methoxy-.alpha.,4-bis[(trimethylsilyl)oxy]-, trimethylsilyl ester	50		0	0	4	2,3,4-Trihydroxybutyric acid tetrakis(trimethylsilyl) deriv., (, (R*,R*)-)	64		0	0	8	.beta.-D-(+)-Xylopyranose, tetrakis(trimethylsilyl) ether	64								0	0	0	0	0		0	0	0	0	0		0	0	0	0	0		0	0
0	0	8	Hexanal dimethyl acetal	53		0	0	6	Benzeneacetic acid, 3-methoxy-.alpha.,4-bis[(trimethylsilyl)oxy]-, trimethylsilyl ester	50		0	0	5	Propanoic acid, 2,3-bis[(trimethylsilyl)oxy]-, trimethylsilyl ester	64		0	0	9	.beta.-D(-)-Lyxopyranose, tetrakis(trimethylsilyl) ether	58								0	0	0	0	0		0	0	0	0	0		0	0	0	0	0		0	0
0	0	9	Propanoic acid, 2-methyl-, tert-butyldimethylsilyl ester	53		68	8.716	1	Pyrido[3',4':5,6]cyclohept[1,2-b]indole-5-carboxylic acid, 2-acetyl-1,2,3,4,4a,5,6,11,12,12a-decahydro-12a-hydroxy-5-(hydroxymethyl)-12-methyl-, .gamma.-lactone, acetate (ester)	64		0	0	6	Propanoic acid, 2,3-bis[(trimethylsilyl)oxy]-, trimethylsilyl ester	64		0	0	10	Lyxose, tetra-(trimethylsilyl)-ether	52								0	0	0	0	0		0	0	0	0	0		0	0	0	0	0		0	0
0	0	10	3-(Methylthio)-2-butanone	53		0	0	2	9-Chloro-4,5-dihydro-4-[3,4,5-trimethoxyphenyl]-3H-isoxazolo[3,4,5-k1]acridine	55		0	0	7	L-(+)-Tartaric acid, bis(trimethylsilyl) ether, bis(trimethylsilyl) ester	58		0	0	11	D-Arabinose, tetrakis(trimethylsilyl)-	52								0	0	0	0	0		0	0	0	0	0		0	0	0	0	0		0	0
0	0	11	Allyl(2-pentyloxy)dimethylsilane	53		70	9.42	1	Tryptophan, bis(trimethylsilyl)-	89		0	0	8	Propanedioic acid, [(trimethylsilyl)oxy]-, bis(trimethylsilyl) ester	53		0	0	12	D-Ribose, 2,3,4,5-tetrakis-O-(trimethylsilyl)-	52								0	0	0	0	0		0	0	0	0	0		0	0	0	0	0		0	0
0	0	12	Nonanal dimethyl acetal	53								0	0	9	Tris(trimethylsiloxy)ethylene	50		0	0	13	D-(+)-Galactopyranose, pentakis(trimethylsilyl) ether (isomer 2)	52								0	0	0	0	0		0	0	0	0	0		0	0	0	0	0		0	0
0	0	13	Silanol, trimethyl-, propanoate	52								36	6.143	1	Pentanedioic acid, 2-(methoxyimino)-, bis(trimethylsilyl) ester	92		57	7.188	1	Pyrrole, 2-(2-naphthyl)-3,5-diphenyl-	72								0	0	0	0	0		0	0	0	0	0		0	0	0	0	0		0	0
0	0	14	Silanol, trimethyl-, acetate	50								0	0	2	Pentanedioic acid, 2-(methoxyimino)-, bis(trimethylsilyl) ester	58		0	0	2	2,3,7-Triphenylindole	64								0	0	0	0	0		0	0	0	0	0		0	0	0	0	0		0	0
25	7.985	1	Myo-Inositol, 1,2,3,4,5,6-hexakis-O-(trimethylsilyl)-	95								38	6.271	1	Benzene, 1,2,3-tris[(trimethylsilyl)oxy]-	78		0	0	3	1,3,5-Triazine, 2,4,6-tris[(trimethylsilyl)oxy]-	64								0	0	0	0	0		0	0	0	0	0		0	0	0	0	0		0	0
0	0	2	Inositol, 1,2,3,4,5,6-hexakis-O-(trimethylsilyl)-, muco-	83								39	6.313	1	Glutamic acid, N-(trimethylsilyl)-, bis(trimethylsilyl) ester, L-	98		64	7.485	1	1-Tributylsilyloxyundecane	72								0	0	0	0	0		0	0	0	0	0		0	0	0	0	0		0	0
0	0	3	Inositol, 1,2,3,4,5,6-hexakis-O-(trimethylsilyl)-, D-chiro-	83								0	0	2	Glutamic acid, N-(trimethylsilyl)-, bis(trimethylsilyl) ester, L-	97		0	0	2	Benzo[b]thiophen-2-amine, 3-phenyl-N-(phenylmethylene)-	72								0	0	0	0	0		0	0	0	0	0		0	0	0	0	0		0	0
0	0	4	Inositol, 1,2,3,4,5,6-hexakis-O-(trimethylsilyl)-, scyllo-	76								0	0	3	N,O,O'-Tris-(trimethylsilyl)-6-hydroxy-2-aminohexanoic acid	90		69	7.994	1	Inositol, 1,2,3,4,5,6-hexakis-O-(trimethylsilyl)-, cis-	90								0	0	0	0	0		0	0	0	0	0		0	0	0	0	0		0	0
0	0	5	Inositol, 1,2,3,4,5,6-hexakis-O-(trimethylsilyl)-, epi-	76								0	0	4	2(3H)-Furanone, dihydro-3-[(trimethylsilyl)oxy]-3-[[(trimethylsilyl)oxy]methyl]-	50		0	0	2	Myo-Inositol, 1,2,3,4,5,6-hexakis-O-(trimethylsilyl)-	87								0	0	0	0	0		0	0	0	0	0		0	0	0	0	0		0	0
0	0	6	Myo-Inositol, 1,2,3,4,5,6-hexakis-O-(trimethylsilyl)-	68								40	6.415	1	N,O-Bis-(trimethylsilyl)phenylalanine	91		0	0	3	Myo-Inositol, 1,2,3,4,5,6-hexakis-O-(trimethylsilyl)-	72														0	0	0	0	0		0	0	0	0	0		0	0
0	0	7	D-Pinitol, pentakis(trimethylsilyl) ether	64								0	0	2	N,O-Bis-(trimethylsilyl)phenylalanine	87		0	0	4	Myo-Inositol, 1,2,3,4,5,6-hexakis-O-(trimethylsilyl)-	58														0	0	0	0	0		0	0	0	0	0		0	0
0	0	8	Acrylic acid, 2,3-bis[(trimethylsilyl)oxy]-, trimethylsilyl ester	64								0	0	3	N,O-Bis(trimethylsilyl)-L-phenylalanine	86		75	8.894	1	Talose, 2,3,4,5,6-pentakis-O-(trimethylsilyl)-	64														0	0	0	0	0		0	0	0	0	0		67	9.242
0	0	9	Inositol, 1,2,3,4,5,6-hexakis-O-(trimethylsilyl)-, scyllo-	58								0	0	4	N,O-Bis(trimethylsilyl)-L-phenylalanine	72		0	0	2	Mannose, 6-deoxy-2,3,4,5-tetrakis-O-(trimethylsilyl)-, L-	64														0	0	0	0	0		0	0	0	0	0		0	0
0	0	10	Myo-Inositol, 1,2,3,4,5,6-hexakis-O-(trimethylsilyl)-	53								42	6.525	1	L-Asparagine, N,N2-bis(trimethylsilyl)-, trimethylsilyl ester	99		0	0	3	Thiazole-5-carboxylic acid, 4-amino-2-methylthio-, methyl ester	64														0	0	0	0	0		0	0	0	0	0		0	0
0	0	11	Inositol, 1,2,3,4,5,6-hexakis-O-(trimethylsilyl)-, allo-	53								0	0	2	L-Asparagine, N,N2-bis(trimethylsilyl)-, trimethylsilyl ester	99		0	0	4	.alpha.-D-Mannopyranoside, methyl 2,3,4,6-tetrakis-O-(trimethylsilyl)-	59														0	0	0	0	0		0	0	0	0	0		0	0
0	0	12	Myo-Inositol, 1,2,3,4,5,6-hexakis-O-(trimethylsilyl)-	49								43	6.585	1	d-Galactose, 2,3,4,5,6-pentakis-O-(trimethylsilyl)-, o-methyloxyme, (1E)-	64		0	0	5	L(-)-Fucose, tetrakis(trimethylsilyl) ether	59														0	0	0	0	0		0	0	0	0	0		0	0
0	0	13	Inositol, 1,2,3,4,5,6-hexakis-O-(trimethylsilyl)-, scyllo-	49								0	0	2	d-Mannose, 2,3,4,5,6-pentakis-O-(trimethylsilyl)-, o-methyloxyme, (1E)-	50		0	0	6	Melibiose, octakis(trimethylsilyl)-	59														0	0	0	0	0		0	0	0	0	0		0	0
0	0	14	O,O,O'-Tris-trimethylsilylmalonate	43								44	6.687	1	1,3,5-Triazine, 2,4,6-tris[(trimethylsilyl)oxy]-	53		0	0	7	.alpha.-D-Galactopyranose, 1,2,3,4,6-pentakis-O-(trimethylsilyl)-	59														0	0	0	0	0		0	0	0	0	0		0	0
0	0	0	0	0								45	6.763	1	D-(-)-Erythrose, tris(trimethylsilyl) ether, trimethylsilyloxime (isomer 1)	53		0	0	8	.alpha.-D-Allopyranose, pentakis(trimethylsilyl) ether	59														0	0	0	0	0		0	0	0	0	0		0	0
0	0	0	0	0								48	6.924	1	l-Glutamine, tris(trimethylsilyl) deriv.	64		0	0	9	.alpha.-l-Mannopyranoside, methyl 6-deoxy-2,3,4-tris-O-(trimethylsilyl)-	59														0	0	0	0	0		0	0	0	0	0		0	0
0	0	0	0	0								50	7.043	1	Pentaric acid, 2,3-dideoxy-4-O-(trimethylsilyl)-3-[[(trimethylsilyl)oxy]carbonyl]-, bis(trimethylsilyl) ester	94		0	0	10	Di(1,2,3,5,6,7-hexahydro-pyrido[3.2.1-ij]quinolin-9-yl)disulfide	59														0	0	0	0	0		0	0	0	0	0		0	0
0	0	0	0	0								0	0	2	1,2,3-Propanetricarboxylic acid, 2-[(trimethylsilyl)oxy]-, tris(trimethylsilyl) ester	87		0	0	11	.beta.-D-(+)-Mannopyranose, pentakis(trimethylsilyl) ether	59														0	0	0	0	0		0	0	0	0	0		0	0
0	0	0	0	0								0	0	3	1,2,3-Propanetricarboxylic acid, 2-[(trimethylsilyl)oxy]-, tris(trimethylsilyl) ester	70		0	0	12	D-Glucose, 4-O-[2,3,4,6-tetrakis-O-(trimethylsilyl)-.beta.-D-galactopyranosyl]-2,3,5,6-tetrakis-O-(trimethylsilyl)-	59														0	0	0	0	0		0	0	0	0	0		0	0
0	0	0	0	0								0	0	4	Pentaric acid, 2,3-dideoxy-4-O-(trimethylsilyl)-3-[[(trimethylsilyl)oxy]carbonyl]-, bis(trimethylsilyl) ester	64		0	0	13	.alpha.-D-Mannopyranose, 1,2,3,4,6-pentakis-O-(trimethylsilyl)-	59														0	0	0	0	0		0	0	0	0	0		0	0
0	0	0	0	0								0	0	5	1,2,3-Propanetricarboxylic acid, 2-[(trimethylsilyl)oxy]-, tris(trimethylsilyl) ester	62		0	0	14	Propanamide, 2,2-dimethyl-N-(2'-t-butylcarbonylphenyl)-	59														0	0	0	0	0		0	0	0	0	0		0	0
0	0	0	0	0								51	7.187	1	1,3,5-Triazine, 2,4,6-tris[(trimethylsilyl)oxy]-	64		0	0	15	Succinic acid, diamide, N,N'-diethyl-N,N'-diphenyl-	59														0	0	0	0	0		0	0	0	0	0		0	0
0	0	0	0	0								0	0	2	2-Thiobarbituric acid, S-trimethylsilyl-, bis(trimethylsilyl) ether	59		79	9.098	1	2-Ethylacridine	59														0	0	0	0	0		0	0	0	0	0		0	0
0	0	0	0	0								0	0	3	1H-Purine-2,6-dione,3,7-dihydro-3-methyl-8-(4-phenylamino-2-thia-4-oxobutyl)-	50		0	0	2	1H-Indole, 5-methyl-2-phenyl-	59														0	0	0	0	0		0	0	0	0	0		0	0
0	0	0	0	0								52	7.221	1	D-(-)-Fructose, pentakis(trimethylsilyl) ether, methyloxime (anti)	97		0	0	3	Picolinamide	53														0	0	0	0	0		0	0	0	0	0		0	0
0	0	0	0	0								0	0	2	D-(-)-Fructose, pentakis(trimethylsilyl) ether, benzyloxime (isomer 2)	91		80	9.301	1	Indolizine, 2-(4-methylphenyl)-	59														0	0	0	0	0		0	0	0	0	0		0	0
0	0	0	0	0								0	0	3	D-(-)-Tagatose, pentakis(trimethylsilyl) ether, trimethylsilyloxime (isomer 1)	91		0	0	2	2-Ethylacridine	59														0	0	0	0	0		0	0	0	0	0		69	9.352
0	0	0	0	0								0	0	4	D-(-)-Fructose, pentakis(trimethylsilyl) ether, benzyloxime (isomer 1)	91		0	0	3	1H-Indole, 5-methyl-2-phenyl-	59														0	0	0	0	0		0	0	0	0	0		0	0
0	0	0	0	0								0	0	5	D-Fructose, 1,3,4,5,6-pentakis-O-(trimethylsilyl)-, O-methyloxime	90		82	9.514	1	.alpha.-D-Glucopyranoside, 1,3,4,6-tetrakis-O-(trimethylsilyl)-.beta.-D-fructofuranosyl 2,3,4,6-tetrakis-O-(trimethylsilyl)-	80														0	0	0	0	0		0	0	0	0	0		0	0
0	0	0	0	0								0	0	6	D-(-)-Fructose, pentakis(trimethylsilyl) ether, trimethylsilyloxime (isomer 1)	90		0	0	2	Sucrose, octakis(trimethylsilyl) ether	64														0	0	0	0	0		0	0	0	0	0		0	0
0	0	0	0	0								0	0	7	D-(-)-Lyxose, tetrakis(trimethylsilyl) ether, trimethylsilyloxime (isomer 1)	90		0	0	3	.alpha.-D-Glucopyranoside, 1,3,4,6-tetrakis-O-(trimethylsilyl)-.beta.-D-fructofuranosyl 2,3,4,6-tetrakis-O-(trimethylsilyl)-	55														0	0	0	0	0		0	0	0	0	0		0	0
0	0	0	0	0								0	0	8	L-Sorbose, pentakis(trimethylsilyl) ether, trimethylsilyloxime (isomer 1)	90		83	9.649	1	2-Ethylacridine	62														0	0	0	0	0		0	0	0	0	0		0	0
0	0	0	0	0								0	0	9	L-(-)-Sorbose, pentakis(trimethylsilyl) ether, methyloxime (syn)	87		0	0	2	Pyridine	53														0	0	0	0	0		0	0	0	0	0		0	0
0	0	0	0	0								0	0	10	D-(-)-Fructose, pentakis(trimethylsilyl) ether, trimethylsilyloxime (isomer 2)	83		88	10.507	1	Anthracene, 9,10-dihydro-9,9,10-trimethyl-	89														0	0	0	0	0		0	0	0	0	0		0	0
0	0	0	0	0								0	0	11	L-Sorbose, pentakis(trimethylsilyl) ether, trimethylsilyloxime (isomer 2)	83		0	0	2	3'-Chlorooxanilic acid N'-(3-ethoxy-4-hydroxybenzylidene)hydrazide	68														0	0	0	0	0		0	0	0	0	0		0	0
0	0	0	0	0								0	0	12	Fructose oxime, hexakis(trimehylsilyl)	83		0	0	3	Propanamide, N-(4-methoxyphenyl)-2,2-dimethyl-	64														0	0	0	0	0		0	0	0	0	0		0	0
0	0	0	0	0								0	0	13	D-(-)-Tagatose, pentakis(trimethylsilyl) ether, benzyloxime (isomer 1)	83		0	0	4	1H-1,3-Benzimidazole-1-acetonitrile, 2-(difluoromethyl)-	64																				0	0	0	0	0		0	0
0	0	0	0	0								0	0	14	D-(-)-Fructose, pentakis(trimethylsilyl) ether, methyloxime (syn)	83		0	0	5	Benzo[h]quinoline, 2,4-dimethyl-	64																				0	0	0	0	0		0	0
0	0	0	0	0								0	0	15	D-Psicose, pentakis(trimethylsilyl) ether, methyloxime (anti)	76		0	0	6	2-p-Nitrophenyl-5-isopropyloxy-oxadiazole-1,3,4	59																				0	0	0	0	0		0	0
0	0	0	0	0								0	0	16	L-(-)-Sorbose, pentakis(trimethylsilyl) ether, methyloxime (anti)	70		0	0	7	2-Pyridinamine, N-(4,5-dihydro-5-methyl-2-thiazolyl)-3-methyl-	59																				0	0	0	0	0		0	0
0	0	0	0	0								0	0	17	D-Fructose, 1,3,4,5,6-pentakis-O-(trimethylsilyl)-, O-methyloxime	62		0	0	8	1-Methyl-3-phenylindole	59																				0	0	0	0	0		0	0
0	0	0	0	0								0	0	18	D-Psicose, pentakis(trimethylsilyl) ether, benzyloxime (isomer 1)	58		0	0	9	Tetrasiloxane, decamethyl-	59																				0	0	0	0	0		0	0
0	0	0	0	0								53	7.247	1	D-(-)-Fructose, pentakis(trimethylsilyl) ether, methyloxime (syn)	89		0	0	10	Phenylalanine, N-trifluoroacetyl-4-nitro-, methyl ester	59																				0	0	0	0	0		0	0
0	0	0	0	0								0	0	2	L-(-)-Sorbose, pentakis(trimethylsilyl) ether, methyloxime (syn)	87		0	0	11	Benzo[h]quinoline, 2,4-dimethyl-	59																				0	0	0	0	0		0	0
0	0	0	0	0								0	0	3	L-Sorbose, pentakis(trimethylsilyl) ether, trimethylsilyloxime (isomer 1)	87		0	0	12	1,3-Benzenedicarboxylic acid, 5-(1,1-dimethylethyl)-	59																				0	0	0	0	0		0	0
0	0	0	0	0								0	0	4	D-(-)-Lyxose, tetrakis(trimethylsilyl) ether, methyloxime (syn)	86		0	0	13	1H-Indole, 1-methyl-2-phenyl-	59																				0	0	0	0	0		70	9.454
0	0	0	0	0								0	0	5	D-Psicose, pentakis(trimethylsilyl) ether, benzyloxime (isomer 2)	80		0	0	14	4-Quinolinecarboxylic acid, 2-chloro-	59																				0	0	0	0	0		0	0
0	0	0	0	0								0	0	6	D-(+)-Xylose, tetrakis(trimethylsilyl) ether, methyloxime (syn)	78		0	0	15	1,4-Phthalazinedione, 2,3-dihydro-6-nitro-	59																				0	0	0	0	0		71	9.564
0	0	0	0	0								0	0	7	D-(-)-Fructose, pentakis(trimethylsilyl) ether, benzyloxime (isomer 2)	76		0	0	16	7,7,9,9,11,11-Hexamethyl-3,6,8,10,12,15-hexaoxa-7,9,11-trisilaheptadecane	59																				0	0	0	0	0		0	0
0	0	0	0	0								0	0	8	D-(+)-Xylose, tetrakis(trimethylsilyl) ether, trimethylsilyloxime (isomer 1)	74		89	10.71	1	3-.alpha.-Mannobiose, octakis(trimethylsilyl) ether (isomer 1)	64																				0	0	0	0	0		0	0
0	0	0	0	0								0	0	9	D-(-)-Fructose, pentakis(trimethylsilyl) ether, trimethylsilyloxime (isomer 1)	74		0	0	2	D-Xylopyranose, 1,2,3,4-tetrakis-O-(trimethylsilyl)-	64																				0	0	0	0	0		0	0
0	0	0	0	0								0	0	10	D-(-)-Lyxose, tetrakis(trimethylsilyl) ether, trimethylsilyloxime (isomer 1)	72		0	0	3	.beta.-D-Xylopyranose, 1,2,3,4-tetrakis-O-(trimethylsilyl)-	64																				0	0	0	0	0		0	0
0	0	0	0	0								0	0	11	DL-Arabinose, tetrakis(trimethylsilyl) ether, methyloxime	70		0	0	4	.beta.-D-(+)-Xylopyranose, tetrakis(trimethylsilyl) ether	64																				0	0	0	0	0		0	0
0	0	0	0	0								0	0	12	D-Arabinose, tetrakis(trimethylsilyl) ether, methyloxime (syn)	64		0	0	5	Isoquinoline, 1-phenyl-	64																				0	0	0	0	0		0	0
0	0	0	0	0								0	0	13	D-(-)-Tagatose, pentakis(trimethylsilyl) ether, benzyloxime (isomer 1)	62		0	0	6	Galacturonic acid, 2,3,4,5-tetrakis-O-(trimethylsilyl)-, trimethylsilyl ester	64																				0	0	0	0	0		0	0
0	0	0	0	0								0	0	14	D-(-)-Fructose, pentakis(trimethylsilyl) ether, benzyloxime (isomer 1)	62		0	0	7	.beta.-D-Glucopyranose, 1,2,3,4,6-pentakis-O-(trimethylsilyl)-	64																				0	0	0	0	0		0	0
0	0	0	0	0								0	0	15	D-(-)-Lyxose, tetrakis(trimethylsilyl) ether, benzyloxime (isomer 1)	62		0	0	8	Lactose, octakis(trimethylsilyl)-	64																				0	0	0	0	0		0	0
0	0	0	0	0								0	0	16	D-(-)-Tagatose, pentakis(trimethylsilyl) ether, methyloxime (anti)	58		0	0	9	1-(2-Benzoylphenyl)-5-chloro-1H-pyridin-2-one	64																				0	0	0	0	0		0	0
0	0	0	0	0								0	0	17	D-(-)-Ribose, tetrakis(trimethylsilyl) ether, benzyloxime (isomer 1)	58		0	0	10	.beta.-D-(-)-Tagatopyranose, pentakis(trimethylsilyl) ether	64																				0	0	0	0	0		0	0
0	0	0	0	0								0	0	18	D-(-)-Tagatose, pentakis(trimethylsilyl) ether, methyloxime (syn)	58		0	0	11	D-Glucopyranose, 4-O-[2,3,4,6-tetrakis-O-(trimethylsilyl)-.beta.-D-galactopyranosyl]-1,2,3,6-tetrakis-O-(trimethylsilyl)-	64																				0	0	0	0	0		0	0
0	0	0	0	0								0	0	19	D-Fructose, 1,3,4,5,6-pentakis-O-(trimethylsilyl)-, O-methyloxime	58		0	0	12	Melibiose, octakis(trimethylsilyl)-	64																				0	0	0	0	0		0	0
0	0	0	0	0								0	0	20	D-(-)-Fructose, pentakis(trimethylsilyl) ether, trimethylsilyloxime (isomer 2)	58		0	0	13	.alpha.-DL-Lyxopyranose, 1,2,3,4-tetrakis-O-(trimethylsilyl)-	64																				0	0	0	0	0		0	0
0	0	0	0	0								55	7.4	1	d-Galactose, 2,3,4,5,6-pentakis-O-(trimethylsilyl)-, o-methyloxyme, (1E)-	91		0	0	14	Talose, 2,3,4,5,6-pentakis-O-(trimethylsilyl)-	59																				0	0	0	0	0		0	0
0	0	0	0	0								0	0	2	d-Glucose, 2,3,4,5,6-pentakis-O-(trimethylsilyl)-, o-methyloxyme, (1E)-	91		0	0	15	D-Glucose, 4-O-[2,3,4,6-tetrakis-O-(trimethylsilyl)-.beta.-D-galactopyranosyl]-2,3,5,6-tetrakis-O-(trimethylsilyl)-	59																				0	0	0	0	0		0	0
0	0	0	0	0								0	0	3	D-(+)-Talose, pentakis(trimethylsilyl) ether, methyloxime (syn)	91		0	0	16	Lactose, octakis(trimethylsilyl)-	59																				0	0	0	0	0		0	0
0	0	0	0	0								0	0	4	D-(+)-Talose, pentakis(trimethylsilyl) ether, methyloxime (anti)	91		0	0	17	Melibiose, octakis(trimethylsilyl)-	59																				0	0	0	0	0		0	0
0	0	0	0	0								0	0	5	d-Mannose, 2,3,4,5,6-pentakis-O-(trimethylsilyl)-, o-methyloxyme, (1Z)-	91		0	0	18	.alpha.-L-(-)-Fucopyranose, tetrakis(trimethylsilyl) ether	59																				0	0	0	0	0		74	10.142
0	0	0	0	0								0	0	6	d-Mannose, 2,3,4,5,6-pentakis-O-(trimethylsilyl)-, o-methyloxyme, (1E)-	90		0	0	19	.beta.-D-Glucopyranose, 1,2,3,4,6-pentakis-O-(trimethylsilyl)-	59																				0	0	0	0	0		0	0
0	0	0	0	0								0	0	7	D-Allose, pentakis(trimethylsilyl) ether, methyloxime (anti)	90		0	0	20	Isoquinoline, 1-phenyl-	25																				0	0	0	0	0		0	0
0	0	0	0	0								0	0	8	D-(+)-Talose, pentakis(trimethylsilyl) ether, benzyloxime (isomer 1)	87		91	11.347	1	Propiophenone, 2'-(trimethylsiloxy)-	76																				0	0	0	0	0		0	0
0	0	0	0	0								0	0	9	D-Allose, pentakis(trimethylsilyl) ether, methyloxime (syn)	87		0	0	2	1H-Indole, 1-methyl-2-phenyl-	68																				0	0	0	0	0		0	0
0	0	0	0	0								0	0	10	d-Glucose, 2,3,4,5,6-pentakis-O-(trimethylsilyl)-, o-methyloxyme, (1Z)-	87		0	0	3	Benzo[h]quinoline, 2,4-dimethyl-	64																				0	0	0	0	0		0	0
0	0	0	0	0								0	0	11	D-Allose, pentakis(trimethylsilyl) ether, trimethylsilyloxime (isomer 2)	87		0	0	4	2-Methyl-7-phenylindole	64																				0	0	0	0	0		0	0
0	0	0	0	0								0	0	12	D-(+)-Mannose, pentakis(trimethylsilyl) ether, benzyloxime	87		0	0	5	Vanadium, (.eta.7-cycloheptatrienylium)(.eta.5-2,4-cyclopentadien-1-yl)-	64																				0	0	0	0	0		0	0
0	0	0	0	0								0	0	13	d-Galactose, 2,3,4,5,6-pentakis-O-(trimethylsilyl)-, o-methyloxyme, (1Z)-	83		0	0	6	3-Methyl-2-phenylindole	64																				0	0	0	0	0		0	0
0	0	0	0	0								0	0	14	D-(+)-Galactose, pentakis(trimethylsilyl) ether, benzyloxime (isomer 1)	83		0	0	7	1H-Indole, 5-methyl-2-phenyl-	64																				0	0	0	0	0		0	0
0	0	0	0	0								0	0	15	D-(+)-Mannose, pentakis(trimethylsilyl) ether, trimethylsilyloxime (isomer 2)	83		0	0	8	5-Methyl-2-phenylindolizine	64																				0	0	0	0	0		0	0
0	0	0	0	0								0	0	16	D-(+)-Mannose, pentakis(trimethylsilyl) ether, trimethylsilyloxime (isomer 1)	74		0	0	9	1H-Indole, 2-methyl-3-phenyl-	59																				0	0	0	0	0		0	0
0	0	0	0	0								0	0	17	d-Glucose, 2,3,4,5,6-pentakis-O-(trimethylsilyl)-, o-methyloxyme, (1E)-	74		0	0	10	7-Chlorocinchoninic acid	59																				0	0	0	0	0		0	0
0	0	0	0	0								0	0	18	D-Allose, pentakis(trimethylsilyl) ether, trimethylsilyloxime (isomer 1)	74		0	0	11	Anthracene, 9,10-dihydro-9,9,10-trimethyl-	59																				0	0	0	0	0		0	0
0	0	0	0	0								0	0	19	d-Mannose, 2,3,4,5,6-pentakis-O-(trimethylsilyl)-, o-methyloxyme, (1E)-	68		0	0	12	1,2-Benzenediol, 3,5-bis(1,1-dimethylethyl)-	59																				0	0	0	0	0		0	0
0	0	0	0	0								0	0	20	Galactose oxime hexakis(trimethylsilyl)	68		0	0	13	Silane, triethyl(2-phenylethoxy)-	59																				0	0	0	0	0		0	0
0	0	0	0	0								56	7.434	1	D-(+)-Galactose, pentakis(trimethylsilyl) ether, benzyloxime (isomer 2)	91		0	0	14	5-Methyl-2-trimethylsilyloxy-acetophenone	59																				0	0	0	0	0		0	0
0	0	0	0	0								0	0	2	D-Mannitol, 1,2,3,4,5,6-hexakis-O-(trimethylsilyl)-	91		0	0	15	2-Ethylacridine	59																				0	0	0	0	0		0	0
0	0	0	0	0								0	0	3	d-Galactose, 2,3,4,5,6-pentakis-O-(trimethylsilyl)-, o-methyloxyme, (1Z)-	91		0	0	16	1,2-Benzenediol, 3,5-bis(1,1-dimethylethyl)-	59																				0	0	0	0	0		0	0
0	0	0	0	0								0	0	4	D-(+)-Mannose, pentakis(trimethylsilyl) ether, benzyloxime	90		0	0	17	1,2-Benzisothiazol-3-amine tms	59																				0	0	0	0	0		0	0
0	0	0	0	0								0	0	5	D-Mannitol, 1,2,3,4,5,6-hexakis-O-(trimethylsilyl)-	90		0	0	18	1,2-Benzenediol, 3,5-bis(1,1-dimethylethyl)-	59																				0	0	0	0	0		0	0
0	0	0	0	0								0	0	6	D-(+)-Galactose, pentakis(trimethylsilyl) ether, benzyloxime (isomer 1)	90		0	0	19	Benz[b]-1,4-oxazepine-4(5H)-thione, 2,3-dihydro-2,8-dimethyl-	59																				0	0	0	0	0		0	0
0	0	0	0	0								0	0	7	d-Mannose, 2,3,4,5,6-pentakis-O-(trimethylsilyl)-, o-methyloxyme, (1Z)-	90		0	0	20	Indolizine, 2-(4-methylphenyl)-	59																				0	0	0	0	0		0	0
0	0	0	0	0								0	0	8	2-.alpha.-Mannobiose, octakis(trimethylsilyl) ether, methyloxime (isomer 1)	90		95	13.69	1	1,4-Bis(trimethylsilyl)benzene	68																				0	0	0	0	0		0	0
0	0	0	0	0								0	0	9	D-Allose, pentakis(trimethylsilyl) ether, trimethylsilyloxime (isomer 2)	90		0	0	2	Anthracene, 9,10-diethyl-9,10-dihydro-	68																				0	0	0	0	0		0	0
0	0	0	0	0								0	0	10	D-Sorbitol, hexakis(trimethylsilyl) ether	89		0	0	3	5-Methyl-2-phenylindolizine	64																				0	0	0	0	0		0	0
0	0	0	0	0								0	0	11	D-(+)-Glucose, pentakis(trimethylsilyl) ether, trimethylsilyloxime (isomer 1)	87		0	0	4	2-Ethylacridine	64																				0	0	0	0	0		0	0
0	0	0	0	0								0	0	12	D-(+)-Talose, pentakis(trimethylsilyl) ether, methyloxime (syn)	87		0	0	5	3,4-Dimethylbenzoic acid, tert-butyldimethylsilyl ester	59																				0	0	0	0	0		0	0
0	0	0	0	0								0	0	13	2-.alpha.-Mannobiose, octakis(trimethylsilyl) ether, methyloxime (isomer 2)	87		0	0	6	1H-Indole, 1-methyl-2-phenyl-	59																				0	0	0	0	0		0	0
0	0	0	0	0								0	0	14	D-(+)-Talose, pentakis(trimethylsilyl) ether, benzyloxime (isomer 2)	87		0	0	7	1,2-Benzenediol, 3,5-bis(1,1-dimethylethyl)-	59																				0	0	0	0	0		0	0
0	0	0	0	0								0	0	15	d-Galactose, 2,3,4,5,6-pentakis-O-(trimethylsilyl)-, o-methyloxyme, (1E)-	87		0	0	8	Benzo[h]quinoline, 2,4-dimethyl-	59																				0	0	0	0	0		0	0
0	0	0	0	0								0	0	16	D-Allose, pentakis(trimethylsilyl) ether, benzyloxime (isomer 1)	87		0	0	9	Tris(tert-butyldimethylsilyloxy)arsane	59																				0	0	0	0	0		0	0
0	0	0	0	0								0	0	17	D-(+)-Glucose, pentakis(trimethylsilyl) ether, trimethylsilyloxime (isomer 2)	87		0	0	10	Methyltris(trimethylsiloxy)silane	59																				0	0	0	0	0		0	0
0	0	0	0	0								0	0	18	D-(+)-Galactose, pentakis(trimethylsilyl) ether, trimethylsilyloxime (isomer 2)	87		0	0	11	1,3-Benzenedicarboxylic acid, 5-(1,1-dimethylethyl)-	59																				0	0	0	0	0		0	0
0	0	0	0	0								0	0	19	D-(+)-Mannose, pentakis(trimethylsilyl) ether, trimethylsilyloxime (isomer 1)	87		0	0	12	Anthracene, 9-ethyl-9,10-dihydro-9,10-dimethyl-	59																				0	0	0	0	0		0	0
0	0	0	0	0								0	0	20	D-(+)-Mannose, pentakis(trimethylsilyl) ether, trimethylsilyloxime (isomer 2)	87		0	0	13	1,2-Benzenediol, 3,5-bis(1,1-dimethylethyl)-	59																				0	0	0	0	0		0	0
0	0	0	0	0								57	7.552	1	L(-)-Fucose, tetrakis(trimethylsilyl) ether	91		0	0	14	1,2-Benzenediol, 3,5-bis(1,1-dimethylethyl)-	59																				0	0	0	0	0		0	0
0	0	0	0	0								0	0	2	.beta.-D-Glucopyranose, 1,2,3,4,6-pentakis-O-(trimethylsilyl)-	91		0	0	15	3'-Chlorooxanilic acid N'-(3-ethoxy-4-hydroxybenzylidene)hydrazide	59																				0	0	0	0	0		0	0
0	0	0	0	0								0	0	3	D-(+)-Galactopyranose, pentakis(trimethylsilyl) ether (isomer 2)	90		0	0	16	Silane, triethyl(2-phenylethoxy)-	59																				0	0	0	0	0		0	0
0	0	0	0	0								0	0	4	Galactopyranose, 1,2,3,4,6-pentakis-O-(trimethylsilyl)-, .beta.-d-	90		0	0	17	1,2-Benzenediol, 3,5-bis(1,1-dimethylethyl)-	59																				0	0	0	0	0		0	0
0	0	0	0	0								0	0	5	Talose, 2,3,4,5,6-pentakis-O-(trimethylsilyl)-	90		0	0	18	2-Butenenitrile, 2-chloro-3-(4-methoxyphenyl)-	59																				0	0	0	0	0		0	0
0	0	0	0	0								0	0	6	.beta.-D-Glucopyranose, 1,2,3,4,6-pentakis-O-(trimethylsilyl)-	90		0	0	19	Cyclotrisiloxane, hexamethyl-	59																				0	0	0	0	0		0	0
0	0	0	0	0								0	0	7	L(-)-Fucose, tetrakis(trimethylsilyl) ether	90		0	0	20	Tetrasiloxane, decamethyl-	59																				0	0	0	0	0		0	0
0	0	0	0	0								0	0	8	.alpha.-D-(+)-Talopyranose, pentakis(trimethylsilyl) ether	87		96	13.86	1	Demecolcine	64																				0	0	0	0	0		0	0
0	0	0	0	0								0	0	9	4-O-.beta.-Galactopyranosyl-D-mannopyranose, octakis(trimethylsilyl) ether (isomer 2)	87		0	0	0	0	0																				0	0	0	0	0		0	0
0	0	0	0	0								0	0	10	Glucopyranose, pentakis-O-trimethylsilyl-	87		0	0	0	0	0																				0	0	0	0	0		0	0
0	0	0	0	0								0	0	11	.alpha.-D-Glucopyranose, 1,2,3,4,6-pentakis-O-(trimethylsilyl)-	87		0	0	0	0	0																				0	0	0	0	0		0	0
0	0	0	0	0								0	0	12	.alpha.-D-Mannopyranose, 1,2,3,4,6-pentakis-O-(trimethylsilyl)-	87		0	0	0	0	0																				0	0	0	0	0		0	0
0	0	0	0	0								0	0	13	D-Glucose, 2,3,4,5,6-pentakis-O-(trimethylsilyl)-	87		0	0	0	0	0																				0	0	0	0	0		0	0
0	0	0	0	0								0	0	14	D-Glucose, 2,3,4,5,6-pentakis-O-(trimethylsilyl)-	83		0	0	0	0	0																				0	0	0	0	0		0	0
0	0	0	0	0								0	0	15	Mannose, 2,3,4,5,6-pentakis-O-(trimethylsilyl)-, D-	83		0	0	0	0	0																				0	0	0	0	0		0	0
0	0	0	0	0								0	0	16	.alpha.-D-Mannopyranose, 1,2,3,4,6-pentakis-O-(trimethylsilyl)-	83		0	0	0	0	0																				0	0	0	0	0		0	0
0	0	0	0	0								0	0	17	.alpha.-D-Glucopyranose, 1,2,3,4,6-pentakis-O-(trimethylsilyl)-	78		0	0	0	0	0																				0	0	0	0	0		0	0
0	0	0	0	0								0	0	18	Galactopyranose, 1,2,3,4,6-pentakis-O-(trimethylsilyl)-, .beta.-d-	70		0	0	0	0	0																				0	0	0	0	0		0	0
0	0	0	0	0								0	0	19	.beta.-D-Allopyranose, pentakis(trimethylsilyl) ether	70		0	0	0	0	0																				0	0	0	0	0		0	0
0	0	0	0	0								0	0	20	.beta.-D-(+)-Talopyranose, pentakis(trimethylsilyl) ether	62		0	0	0	0	0																				0	0	0	0	0		0	0
0	0	0	0	0								59	7.714	1	Myo-Inositol, 1,2,3,4,5,6-hexakis-O-(trimethylsilyl)-	59		0	0	0	0	0																				0	0	0	0	0		0	0
0	0	0	0	0								0	0	2	Myo-Inositol, 1,2,3,4,5,6-hexakis-O-(trimethylsilyl)-	53		0	0	0	0	0																				0	0	0	0	0		0	0
0	0	0	0	0								60	7.799	1	7-(Trimethylsilyl)-2,6-bis[(trimethylsilyl)oxy]-7H-purine	99		0	0	0	0	0																				0	0	0	0	0		0	0
0	0	0	0	0								0	0	2	9H-Purine, 9-(trimethylsilyl)-2,6-bis[(trimethylsilyl)oxy]-	78		0	0	0	0	0																				0	0	0	0	0		0	0
0	0	0	0	0								63	8.002	1	Myo-Inositol, 1,2,3,4,5,6-hexakis-O-(trimethylsilyl)-	99		0	0	0	0	0																				0	0	0	0	0		0	0
0	0	0	0	0								0	0	2	Myo-Inositol, 1,2,3,4,5,6-hexakis-O-(trimethylsilyl)-	95		0	0	0	0	0																				0	0	0	0	0		0	0
0	0	0	0	0								0	0	3	Myo-Inositol, 1,2,3,4,5,6-hexakis-O-(trimethylsilyl)-	90		0	0	0	0	0																				0	0	0	0	0		0	0
0	0	0	0	0								0	0	4	Myo-Inositol, 1,2,3,4,5,6-hexakis-O-(trimethylsilyl)-	68		0	0	0	0	0																				0	0	0	0	0		0	0
0	0	0	0	0								0	0	5	Myo-Inositol, 1,2,3,4,5,6-hexakis-O-(trimethylsilyl)-	68		0	0	0	0	0																				0	0	0	0	0		0	0
0	0	0	0	0								0	0	6	Acrylic acid, 2,3-bis[(trimethylsilyl)oxy]-, trimethylsilyl ester	64		0	0	0	0	0																				0	0	0	0	0		0	0
0	0	0	0	0								0	0	7	Neo-Inositol, 1,2,3,4,5,6-hexakis-O-(trimethylsilyl)-	53		0	0	0	0	0																				0	0	0	0	0		0	0
0	0	0	0	0								0	0	8	Inositol, 1,2,3,4,5,6-hexakis-O-(trimethylsilyl)-, cis-	52		0	0	0	0	0																				0	0	0	0	0		0	0
0	0	0	0	0								64	8.036	1	D-Allose, pentakis(trimethylsilyl) ether, trimethylsilyloxime (isomer 2)	83		0	0	0	0	0																				0	0	0	0	0		0	0
0	0	0	0	0								0	0	2	D-Allose, pentakis(trimethylsilyl) ether, benzyloxime (isomer 2)	80		0	0	0	0	0																				0	0	0	0	0		0	0
0	0	0	0	0								0	0	3	D-Allose, pentakis(trimethylsilyl) ether, trimethylsilyloxime (isomer 1)	80		0	0	0	0	0																				0	0	0	0	0		0	0
0	0	0	0	0								0	0	4	d-Galactose, 2,3,4,5,6-pentakis-O-(trimethylsilyl)-, o-methyloxyme, (1E)-	62		0	0	0	0	0																				0	0	0	0	0		0	0
0	0	0	0	0								0	0	5	d-Galactose, 2,3,4,5,6-pentakis-O-(trimethylsilyl)-, o-methyloxyme, (1Z)-	62		0	0	0	0	0																				0	0	0	0	0		0	0
0	0	0	0	0								0	0	6	d-Glucose, 2,3,4,5,6-pentakis-O-(trimethylsilyl)-, o-methyloxyme, (1Z)-	62		0	0	0	0	0																				0	0	0	0	0		0	0
0	0	0	0	0								0	0	7	d-Galactose, 2,3,4,5,6-pentakis-O-(trimethylsilyl)-, o-methyloxyme, (1Z)-	62		0	0	0	0	0																				0	0	0	0	0		0	0
0	0	0	0	0								0	0	8	D-(+)-Talose, pentakis(trimethylsilyl) ether, methyloxime (anti)	62		0	0	0	0	0																				0	0	0	0	0		0	0
0	0	0	0	0								0	0	9	d-Mannose, 2,3,4,5,6-pentakis-O-(trimethylsilyl)-, o-methyloxyme, (1Z)-	62		0	0	0	0	0																				0	0	0	0	0		0	0
0	0	0	0	0								0	0	10	d-Galactose, 2,3,4,5,6-pentakis-O-(trimethylsilyl)-, o-methyloxyme, (1E)-	58		0	0	0	0	0																				0	0	0	0	0		0	0
0	0	0	0	0								0	0	11	d-Glucose, 2,3,4,5,6-pentakis-O-(trimethylsilyl)-, o-methyloxyme, (1Z)-	58		0	0	0	0	0																				0	0	0	0	0		0	0
0	0	0	0	0								0	0	12	D-(+)-Mannose, pentakis(trimethylsilyl) ether, trimethylsilyloxime (isomer 1)	58		0	0	0	0	0																				0	0	0	0	0		0	0
0	0	0	0	0								0	0	13	d-Glucose, 2,3,4,5,6-pentakis-O-(trimethylsilyl)-, o-methyloxyme, (1E)-	58		0	0	0	0	0																				0	0	0	0	0		0	0
0	0	0	0	0								0	0	14	d-Mannose, 2,3,4,5,6-pentakis-O-(trimethylsilyl)-, o-methyloxyme, (1E)-	58		0	0	0	0	0																				0	0	0	0	0		0	0
0	0	0	0	0								0	0	15	D-Allose, pentakis(trimethylsilyl) ether, benzyloxime (isomer 1)	58		0	0	0	0	0																				0	0	0	0	0		0	0
0	0	0	0	0								0	0	16	D-(+)-Talose, pentakis(trimethylsilyl) ether, methyloxime (syn)	58		0	0	0	0	0																				0	0	0	0	0		0	0
0	0	0	0	0								65	8.079	1	d-Mannose, 2,3,4,5,6-pentakis-O-(trimethylsilyl)-, o-methyloxyme, (1Z)-	68		0	0	0	0	0																				0	0	0	0	0		0	0
0	0	0	0	0								0	0	2	d-Glucose, 2,3,4,5,6-pentakis-O-(trimethylsilyl)-, o-methyloxyme, (1E)-	68		0	0	0	0	0																				0	0	0	0	0		0	0
0	0	0	0	0								0	0	3	d-Galactose, 2,3,4,5,6-pentakis-O-(trimethylsilyl)-, o-methyloxyme, (1E)-	68		0	0	0	0	0																				0	0	0	0	0		0	0
												0	0	4	d-Glucose, 2,3,4,5,6-pentakis-O-(trimethylsilyl)-, o-methyloxyme, (1E)-	68		0	0	0	0	0																				0	0	0	0	0		0	0
												0	0	5	D-(+)-Galactose, pentakis(trimethylsilyl) ether, benzyloxime (isomer 2)	68		0	0	0	0	0																				0	0	0	0	0		0	0
												0	0	6	D-(+)-Talose, pentakis(trimethylsilyl) ether, benzyloxime (isomer 1)	68		0	0	0	0	0																				0	0	0	0	0		0	0
												0	0	7	d-Mannose, 2,3,4,5,6-pentakis-O-(trimethylsilyl)-, o-methyloxyme, (1Z)-	68		0	0	0	0	0																				0	0	0	0	0		0	0
												0	0	8	D-(+)-Mannose, pentakis(trimethylsilyl) ether, benzyloxime	68		0	0	0	0	0																				0	0	0	0	0		0	0
												0	0	9	Trimethylsilyl ether of glucitol	64		0	0	0	0	0																				0	0	0	0	0		0	0
												0	0	10	Glucose oxime hexakis(trimethylsilyl)	64		0	0	0	0	0																				0	0	0	0	0		0	0
												0	0	11	D-(+)-Galactose, pentakis(trimethylsilyl) ether, trimethylsilyloxime (isomer 1)	64		0	0	0	0	0																				0	0	0	0	0		0	0
												0	0	12	D-Allose, pentakis(trimethylsilyl) ether, methyloxime (anti)	64		0	0	0	0	0																				0	0	0	0	0		0	0
												0	0	13	D-Allose, pentakis(trimethylsilyl) ether, methyloxime (syn)	64		0	0	0	0	0																				0	0	0	0	0		0	0
												0	0	14	D-Allose, pentakis(trimethylsilyl) ether, trimethylsilyloxime (isomer 1)	64		0	0	0	0	0																				0	0	0	0	0		0	0
												0	0	15	D-(+)-Mannose, pentakis(trimethylsilyl) ether, trimethylsilyloxime (isomer 1)	64		0	0	0	0	0																				0	0	0	0	0		0	0
												0	0	16	D-Allose, pentakis(trimethylsilyl) ether, benzyloxime (isomer 1)	60		0	0	0	0	0																				0	0	0	0	0		0	0
												0	0	17	D-(+)-Talose, pentakis(trimethylsilyl) ether, benzyloxime (isomer 2)	53		0	0	0	0	0																				0	0	0	0	0		0	0
												66	8.121	1	D-(+)-Galactose, pentakis(trimethylsilyl) ether, trimethylsilyloxime (isomer 2)	83		0	0	0	0	0																				0	0	0	0	0		0	0
												0	0	2	D-(+)-Mannose, pentakis(trimethylsilyl) ether, trimethylsilyloxime (isomer 1)	83		0	0	0	0	0																				0	0	0	0	0		0	0
												0	0	3	D-(+)-Galactose, pentakis(trimethylsilyl) ether, trimethylsilyloxime (isomer 1)	83		0	0	0	0	0																				0	0	0	0	0		0	0
												0	0	4	D-(+)-Mannose, pentakis(trimethylsilyl) ether, trimethylsilyloxime (isomer 2)	83		0	0	0	0	0																				0	0	0	0	0		0	0
												0	0	5	D-(+)-Talose, pentakis(trimethylsilyl) ether, benzyloxime (isomer 2)	83		0	0	0	0	0																				0	0	0	0	0		0	0
												0	0	6	D-(+)-Glucose, pentakis(trimethylsilyl) ether, trimethylsilyloxime (isomer 2)	83		0	0	0	0	0																				0	0	0	0	0		0	0
												0	0	7	D-(+)-Galactose, pentakis(trimethylsilyl) ether, benzyloxime (isomer 2)	83		0	0	0	0	0																				0	0	0	0	0		0	0
												0	0	8	D-(+)-Talose, pentakis(trimethylsilyl) ether, benzyloxime (isomer 1)	83		0	0	0	0	0																				0	0	0	0	0		0	0
												0	0	9	Galactose oxime hexakis(trimethylsilyl)	68		0	0	0	0	0																				0	0	0	0	0		0	0
												0	0	10	Glucose oxime hexakis(trimethylsilyl)	68		0	0	0	0	0																				0	0	0	0	0		0	0
												0	0	11	d-Galactose, 2,3,4,5,6-pentakis-O-(trimethylsilyl)-, o-methyloxyme, (1Z)-	64		0	0	0	0	0																				0	0	0	0	0		0	0
												0	0	12	d-Mannose, 2,3,4,5,6-pentakis-O-(trimethylsilyl)-, o-methyloxyme, (1E)-	64		0	0	0	0	0																				0	0	0	0	0		0	0
												0	0	13	d-Mannose, 2,3,4,5,6-pentakis-O-(trimethylsilyl)-, o-methyloxyme, (1Z)-	64		0	0	0	0	0																				0	0	0	0	0		0	0
												0	0	14	d-Glucose, 2,3,4,5,6-pentakis-O-(trimethylsilyl)-, o-methyloxyme, (1E)-	64		0	0	0	0	0																				0	0	0	0	0		0	0
												0	0	15	D-Allose, pentakis(trimethylsilyl) ether, methyloxime (anti)	58		0	0	0	0	0																				0	0	0	0	0		0	0
												0	0	16	d-Galactose, 2,3,4,5,6-pentakis-O-(trimethylsilyl)-, o-methyloxyme, (1E)-	58		0	0	0	0	0																				0	0	0	0	0		0	0
												0	0	17	d-Glucose, 2,3,4,5,6-pentakis-O-(trimethylsilyl)-, o-methyloxyme, (1Z)-	58		0	0	0	0	0																				0	0	0	0	0		0	0
												0	0	18	d-Galactose, 2,3,4,5,6-pentakis-O-(trimethylsilyl)-, o-methyloxyme, (1Z)-	52		0	0	0	0	0																				0	0	0	0	0		0	0
												0	0	19	D-Mannitol, 1,2,3,4,5,6-hexakis-O-(trimethylsilyl)-	52		0	0	0	0	0																				0	0	0	0	0		0	0
												72	8.461	1	Adenosine, N-(4-hydroxy-3-methyl-2-butenyl)-, (E)-	80		0	0	0	0	0																				0	0	0	0	0		0	0
												0	0	2	1,4-Naphthoquinone, 5-ethoxy-	76		0	0	0	0	0																				0	0	0	0	0		0	0
												0	0	3	1H-Indole, 1-(trimethylsilyl)-3-[[(trimethylsilyl)oxy]methyl]-	68		0	0	0	0	0																				0	0	0	0	0		0	0
												0	0	4	L-Tryptophan, N,1-bis(trimethylsilyl)-, trimethylsilyl ester	64		0	0	0	0	0																				0	0	0	0	0		0	0
												0	0	5	Fluoranthene	64		0	0	0	0	0																				0	0	0	0	0		0	0
												0	0	6	Phenol, 4,4'-oxybis-	59		0	0	0	0	0																				0	0	0	0	0		0	0
												0	0	7	Fluoren-9-one, 9a-hydroxy-1,2,3,4,4a,9a-hexahydro-	59		0	0	0	0	0																				0	0	0	0	0		0	0
												0	0	8	(2R,4aS,5S,8aR)-2-Allyl-5-((Z)-pent-2-en-4-yn-1-yl)decahydroquinoline	59		0	0	0	0	0																				0	0	0	0	0		0	0
												0	0	9	Tryptophan, bis(trimethylsilyl)-	59		0	0	0	0	0																				0	0	0	0	0		0	0
												0	0	10	L-Tryptophan, N,1-bis(trimethylsilyl)-, trimethylsilyl ester	59		0	0	0	0	0																				0	0	0	0	0		0	0
												0	0	11	Benzene, 1,1'-(1,3-butadiyne-1,4-diyl)bis-	59		0	0	0	0	0																				0	0	0	0	0		0	0
												0	0	12	1-(4-Dodecylaminophenyl)-2,2,2-trifluoroethanone	59		0	0	0	0	0																				0	0	0	0	0		0	0
												0	0	13	Pyrene	59		0	0	0	0	0																				0	0	0	0	0		0	0
												0	0	14	Decahydroquinoline 243a	59		0	0	0	0	0																				0	0	0	0	0		0	0
												0	0	15	L-Tryptophan, N,1-bis(trimethylsilyl)-, trimethylsilyl ester	59		0	0	0	0	0																				0	0	0	0	0		0	0
												0	0	16	L-Tryptophan, N,1-bis(trimethylsilyl)-, trimethylsilyl ester	59		0	0	0	0	0																				0	0	0	0	0		0	0
												75	8.588	1	.beta.-D-Allopyranose, pentakis(trimethylsilyl) ether	81		0	0	0	0	0																				0	0	0	0	0		0	0
												0	0	2	D-Galactose, 2,3,4,5,6-pentakis-O-(trimethylsilyl)-	81		0	0	0	0	0																				0	0	0	0	0		0	0
												0	0	3	D-(+)-Galactopyranose, pentakis(trimethylsilyl) ether (isomer 2)	81		0	0	0	0	0																				0	0	0	0	0		0	0
												0	0	4	Glyceryl-glycoside TMS ether	76		0	0	0	0	0																				0	0	0	0	0		0	0
												0	0	5	.beta.-D-(+)-Talopyranose, pentakis(trimethylsilyl) ether	74		0	0	0	0	0																				0	0	0	0	0		0	0
												0	0	6	.beta.-D-(+)-Mannopyranose, pentakis(trimethylsilyl) ether	74		0	0	0	0	0																				0	0	0	0	0		0	0
												0	0	7	D-(+)-Galactopyranose, pentakis(trimethylsilyl) ether (isomer 1)	74		0	0	0	0	0																				0	0	0	0	0		0	0
												0	0	8	.alpha.-D-(+)-Talopyranose, pentakis(trimethylsilyl) ether	74		0	0	0	0	0																				0	0	0	0	0		0	0
												0	0	9	Arabinose, 2,3,4,5-tetrakis-O-(trimethylsilyl)-	72		0	0	0	0	0																				0	0	0	0	0		0	0
												0	0	10	Glucopyranose, 1,2,3,4,6-pentakis-O-(trimethylsilyl)-, D-	72		0	0	0	0	0																				0	0	0	0	0		0	0
												0	0	11	D-Glucopyranose, 4-O-[2,3,4,6-tetrakis-O-(trimethylsilyl)-.beta.-D-galactopyranosyl]-1,2,3,6-tetrakis-O-(trimethylsilyl)-	72		0	0	0	0	0																				0	0	0	0	0		0	0
												0	0	12	.beta.-D-Glucopyranose, 1,2,3,4,6-pentakis-O-(trimethylsilyl)-	72		0	0	0	0	0																				0	0	0	0	0		0	0
												0	0	13	.alpha.-D-Xylopyranose, 1,2,3,4-tetrakis-O-(trimethylsilyl)-	72		0	0	0	0	0																				0	0	0	0	0		0	0
												0	0	14	D-Glucose, 2,3,4,5,6-pentakis-O-(trimethylsilyl)-	58		0	0	0	0	0																				0	0	0	0	0		0	0
												0	0	15	.beta.-Gentiobiose, octakis(trimethylsilyl) ether, methyloxime (isomer 2)	58		0	0	0	0	0																				0	0	0	0	0		0	0
												0	0	16	2-O-Glycerol-.alpha.-d-galactopyranoside, hexa-TMS	58		0	0	0	0	0																				0	0	0	0	0		0	0
												0	0	17	Molybdenum, tricarbonyl[(1,2,3,4,5,6-.eta.)-1,4-dimethylbenzene]-	55		0	0	0	0	0																				0	0	0	0	0		0	0
												0	0	18	Glycoside, .alpha.-methyl-trtrakis-O-(trimethylsilyl)-	52		0	0	0	0	0																				0	0	0	0	0		0	0
												0	0	19	.alpha.-D-Mannopyranoside, methyl 2,3,4,6-tetrakis-O-(trimethylsilyl)-	52		0	0	0	0	0																				0	0	0	0	0		0	0
												76	8.622	1	L-Cystine, N,N'-bis(trimethylsilyl)-, bis(trimethylsilyl) ester	76		0	0	0	0	0																				0	0	0	0	0		0	0
												77	8.681	1	Cyclohexene, 4,5-bis(trimethylsilyloxy)-, trans-	60		0	0	0	0	0																				0	0	0	0	0		0	0
												0	0	2	L-(+)-Threose, tris(trimethylsilyl) ether, trimethylsilyloxime (isomer 2)	60		0	0	0	0	0																				0	0	0	0	0		0	0
												0	0	3	D-(-)-Erythrose, tris(trimethylsilyl) ether, trimethylsilyloxime (isomer 2)	53		0	0	0	0	0																				0	0	0	0	0		0	0
												0	0	4	Acetic acid, 2,2'-thiobis-, bis(trimethylsilyl) ester	53		0	0	0	0	0																				0	0	0	0	0		0	0
												0	0	5	D-(+)-Glucuronic acid .gamma.-lactone, tris(trimethylsilyl) ether, methyloxime (anti)	53		0	0	0	0	0																				0	0	0	0	0		0	0
												79	8.758	1	4-Chloro-N-(4-chloro-2-phenoxyphenyl)benzenesulfonamide tms	59		0	0	0	0	0																				0	0	0	0	0		0	0
												0	0	2	D-Glucuronic acid, 2,3,4,5-tetrakis-O-(trimethylsilyl)-, trimethylsilyl ester	58		0	0	0	0	0																				0	0	0	0	0		0	0
												0	0	3	DL-Arabinopyranose, tetrakis(trimethylsilyl) ether	52		0	0	0	0	0																				0	0	0	0	0		0	0
												0	0	4	.beta.-D-Glucopyranuronic acid, 1,2,3,4-tetrakis-O-(trimethylsilyl)-, trimethylsilyl ester	50		0	0	0	0	0																				0	0	0	0	0		0	0
												80	8.792	1	D-(-)-Erythrose, tris(trimethylsilyl) ether, trimethylsilyloxime (isomer 2)	60		0	0	0	0	0																				0	0	0	0	0		0	0
												0	0	2	2(3H)-Furanone, dihydro-3,4-bis[(trimethylsilyl)oxy]-, cis-	60		0	0	0	0	0																				0	0	0	0	0		0	0
												0	0	3	L-(+)-Threose, tris(trimethylsilyl) ether, trimethylsilyloxime (isomer 2)	60		0	0	0	0	0																				0	0	0	0	0		0	0
												81	8.894	1	Maltose, octakis(trimethylsilyl) ether (isomer 1)	86		0	0	0	0	0																				0	0	0	0	0		0	0
												0	0	2	.beta.-D-Glucopyranose, 1,2,3,4,6-pentakis-O-(trimethylsilyl)-	83		0	0	0	0	0																				0	0	0	0	0		0	0
												0	0	3	.beta.-D-Glucopyranose, 1,2,3,4,6-pentakis-O-(trimethylsilyl)-	74		0	0	0	0	0																				0	0	0	0	0		0	0
												0	0	4	Glyceryl-glycoside TMS ether	74		0	0	0	0	0																				0	0	0	0	0		0	0
												0	0	5	Mannose, 6-deoxy-2,3,4,5-tetrakis-O-(trimethylsilyl)-, L-	72		0	0	0	0	0																				0	0	0	0	0		0	0
												0	0	6	Talose, 2,3,4,5,6-pentakis-O-(trimethylsilyl)-	72		0	0	0	0	0																				0	0	0	0	0		0	0
												0	0	7	Mannose, 6-deoxy-2,3,4,5-tetrakis-O-(trimethylsilyl)-, L-	72		0	0	0	0	0																				0	0	0	0	0		0	0
												0	0	8	Mannose, 2,3,4,5,6-pentakis-O-(trimethylsilyl)-, D-	72		0	0	0	0	0																				0	0	0	0	0		0	0
												0	0	9	Ethyl 2,3,4,6-tetrakis-O-(trimethylsilyl)-D-glucopyranoside	64		0	0	0	0	0																				0	0	0	0	0		0	0
												0	0	10	.alpha.-D-(+)-Talopyranose, pentakis(trimethylsilyl) ether	60		0	0	0	0	0																				0	0	0	0	0		0	0
												0	0	11	Glucopyranose, 1,2,3,4,6-pentakis-O-(trimethylsilyl)-, D-	58		0	0	0	0	0																				0	0	0	0	0		0	0
												0	0	12	D-Galactose, 2,3,4,5,6-pentakis-O-(trimethylsilyl)-	53		0	0	0	0	0																				0	0	0	0	0		0	0
												0	0	13	.alpha.-D-Mannopyranoside, methyl 2,3,4,6-tetrakis-O-(trimethylsilyl)-	53		0	0	0	0	0																				0	0	0	0	0		0	0
												82	8.962	1	Maltose, octakis(trimethylsilyl) ether (isomer 1)	64		0	0	0	0	0																				0	0	0	0	0		0	0
												0	0	2	4-O-.beta.-Galactopyranosyl-D-mannopyranose, octakis(trimethylsilyl) ether (isomer 2)	64		0	0	0	0	0																				0	0	0	0	0		0	0
												0	0	3	Piperidine, 1-[2,3,4,6-tetrakis-O-(trimethylsilyl)-.beta.-d-glucopyranosyl]-	55		0	0	0	0	0																				0	0	0	0	0		0	0
												85	9.174	1	D-(-)-Tagatofuranose, pentakis(trimethylsilyl) ether (isomer 2)	80		0	0	0	0	0																				0	0	0	0	0		0	0
												0	0	2	D-Allofuranose, pentakis(trimethylsilyl) ether	80		0	0	0	0	0																				0	0	0	0	0		0	0
												0	0	3	.beta.-DL-Arabinopyranose, 1,2,3,4-tetrakis-O-(trimethylsilyl)-	80		0	0	0	0	0																				0	0	0	0	0		0	0
												0	0	4	D-(-)-Tagatofuranose, pentakis(trimethylsilyl) ether (isomer 1)	80		0	0	0	0	0																				0	0	0	0	0		0	0
												0	0	5	L-(-)-Sorbofuranose, pentakis(trimethylsilyl) ether	80		0	0	0	0	0																				0	0	0	0	0		0	0
												0	0	6	Silane, diethylbutoxyneopentyloxy-	72		0	0	0	0	0																				0	0	0	0	0		0	0
												0	0	7	D-(+)-Talofuranose, pentakis(trimethylsilyl) ether (isomer 1)	72		0	0	0	0	0																				0	0	0	0	0		0	0
												0	0	8	Silane, diethylbutoxy(2-methylbutoxy)-	72		0	0	0	0	0																				0	0	0	0	0		0	0
												0	0	9	.beta.-D-Glucopyranuronic acid, 1,2,3,4-tetrakis-O-(trimethylsilyl)-, trimethylsilyl ester	72		0	0	0	0	0																				0	0	0	0	0		0	0
												0	0	10	Silane, (1,2,4,5-cyclohexanetetrayltetraoxy)tetrakis[trimethyl-	53		0	0	0	0	0																				0	0	0	0	0		0	0
												0	0	11	D-(-)-Ribofuranose, tetrakis(trimethylsilyl) ether (isomer 1)	53		0	0	0	0	0																				0	0	0	0	0		0	0
												0	0	12	D-(-)-Lyxofuranose, tetrakis(trimethylsilyl) ether	52		0	0	0	0	0																				0	0	0	0	0		0	0
												0	0	13	Arabinofuranose, 1,2,3,5-tetrakis-O-(trimethylsilyl)-	50		0	0	0	0	0																				0	0	0	0	0		0	0
												0	0	14	Silane, diethyl(3-methylpentyloxy)propoxy-	50		0	0	0	0	0																				0	0	0	0	0		0	0
												86	9.199	1	2-Isobenzazole, 1,3-dioxo-2-ethyl-5,6-methylenedioxy-	76		0	0	0	0	0																				0	0	0	0	0		0	0
												0	0	2	Isoquinoline-1(2H)-thione, 3,4-dihydro-3,3,6,7-tetramethyl-	64		0	0	0	0	0																				0	0	0	0	0		0	0
												87	9.233	1	Lactulose, octakis(trimethylsilyl) ether, methyloxime (isomer 2)	74		0	0	0	0	0																				0	0	0	0	0		0	0
												0	0	2	D-(+)-Cellobiose, octakis(trimethylsilyl) ether, methyloxime (isomer 2)	72		0	0	0	0	0																				0	0	0	0	0		0	0
												0	0	3	.beta.-D-Allopyranose, pentakis(trimethylsilyl) ether	64		0	0	0	0	0																				0	0	0	0	0		0	0
												0	0	4	.beta.-Gentiobiose, octakis(trimethylsilyl) ether, methyloxime (isomer 2)	62		0	0	0	0	0																				0	0	0	0	0		0	0
												0	0	5	3-.alpha.-Mannobiose, octakis(trimethylsilyl) ether (isomer 1)	62		0	0	0	0	0																				0	0	0	0	0		0	0
												0	0	6	.alpha.-D-Xylopyranose, 1,2,3,4-tetrakis-O-(trimethylsilyl)-	58		0	0	0	0	0																				0	0	0	0	0		0	0
												0	0	7	2-.alpha.-Mannobiose, octakis(trimethylsilyl) ether (isomer 2)	58		0	0	0	0	0																				0	0	0	0	0		0	0
												0	0	8	D-(+)-Galacturonic acid, O-pentakis(trimethylsilyl) deriv.	52		0	0	0	0	0																				0	0	0	0	0		0	0
												88	9.318	1	Decanoic acid, 2-[(trimethylsilyl)oxy]-1-[[(trimethylsilyl)oxy]methyl]ethyl ester	62		0	0	0	0	0																				0	0	0	0	0		0	0
												89	9.352	1	3-.alpha.-Mannobiose, octakis(trimethylsilyl) ether, methyloxime (isomer 2)	83		0	0	0	0	0																				0	0	0	0	0		0	0
												0	0	2	D-(+)-Turanose, octakis(trimethylsilyl) ether	62		0	0	0	0	0																				0	0	0	0	0		0	0
												91	9.479	1	3-.alpha.-Mannobiose, octakis(trimethylsilyl) ether, methyloxime (isomer 1)	62		0	0	0	0	0																				0	0	0	0	0		0	0
												0	0	2	D-(+)-Cellobiose, octakis(trimethylsilyl) ether, methyloxime (isomer 2)	60		0	0	0	0	0																				0	0	0	0	0		0	0
												0	0	3	Maltose, octakis(trimethylsilyl) ether, methyloxime (isomer 2)	60		0	0	0	0	0																				0	0	0	0	0		0	0
												0	0	4	2-.alpha.-Mannobiose, octakis(trimethylsilyl) ether (isomer 2)	58		0	0	0	0	0																				0	0	0	0	0		0	0
												0	0	5	Palatinose, heptakis(trimethylsilyl) ether, methyloxime	52		0	0	0	0	0																				0	0	0	0	0		0	0
												0	0	6	Maltose, octakis(trimethylsilyl) ether, methyloxime (isomer 1)	50		0	0	0	0	0																				0	0	0	0	0		0	0
												93	9.598	1	Adenosine-tetrakis(trimethylsilyl)-	93		0	0	0	0	0																				0	0	0	0	0		0	0
												94	9.717	1	.beta.-D-(-)-Ribopyranose, tetrakis(trimethylsilyl) ether	68		0	0	0	0	0																				0	0	0	0	0		0	0
												0	0	2	D-Arabinopyranose, tetrakis(trimethylsilyl) ether (isomer 1)	68		0	0	0	0	0																				0	0	0	0	0		0	0
												0	0	3	D-(-)-Fructopyranose, pentakis(trimethylsilyl) ether (isomer 2)	64		0	0	0	0	0																				0	0	0	0	0		0	0
												0	0	4	D-Arabinopyranose, tetrakis(trimethylsilyl) ether (isomer 2)	64		0	0	0	0	0																				0	0	0	0	0		0	0
												0	0	5	D-(-)-Fructopyranose, pentakis(trimethylsilyl) ether (isomer 1)	64		0	0	0	0	0																				0	0	0	0	0		0	0
												95	9.768	1	3-.alpha.-Mannobiose, octakis(trimethylsilyl) ether (isomer 2)	90		0	0	0	0	0																				0	0	0	0	0		0	0
												0	0	2	Maltose, octakis(trimethylsilyl) ether, methyloxime (isomer 2)	86		0	0	0	0	0																				0	0	0	0	0		0	0
												0	0	3	D-(+)-Cellobiose, octakis(trimethylsilyl) ether, methyloxime (isomer 1)	76		0	0	0	0	0																				0	0	0	0	0		0	0
												0	0	4	D-(+)-Cellobiose, octakis(trimethylsilyl) ether, methyloxime (isomer 2)	68		0	0	0	0	0																				0	0	0	0	0		0	0
												0	0	5	D-Lactose, octakis(trimethylsilyl) ether, methyloxime (isomer 2)	59		0	0	0	0	0																				0	0	0	0	0		0	0
												96	9.836	1	Maltose, octakis(trimethylsilyl) ether, methyloxime (isomer 1)	93		0	0	0	0	0																				0	0	0	0	0		0	0
												0	0	2	Maltose, octakis(trimethylsilyl) ether, methyloxime (isomer 2)	90		0	0	0	0	0																				0	0	0	0	0		0	0
												0	0	3	Maltitol, nonakis(trimethylsilyl) ether	83		0	0	0	0	0																				0	0	0	0	0		0	0
												0	0	4	Palatinose, heptakis(trimethylsilyl) ether, methyloxime	78		0	0	0	0	0																				0	0	0	0	0		0	0
												0	0	5	D-(+)-Cellobiose, octakis(trimethylsilyl) ether, methyloxime (isomer 2)	74		0	0	0	0	0																				0	0	0	0	0		0	0
												0	0	6	2-.alpha.-Mannobiose, octakis(trimethylsilyl) ether (isomer 1)	72		0	0	0	0	0																				0	0	0	0	0		0	0
												0	0	7	D-(+)-Trehalose, octakis(trimethylsilyl) ether	64		0	0	0	0	0																				0	0	0	0	0		0	0
												0	0	8	Lactulose, octakis(trimethylsilyl) ether, methyloxime (isomer 1)	50		0	0	0	0	0																				0	0	0	0	0		0	0
												97	9.887	1	8b,13:13,17-Diepoxy-14,15-bis-norlabdane	70		0	0	0	0	0																				0	0	0	0	0		0	0
												0	0	2	2-Monostearin trimethylsilyl ether	52		0	0	0	0	0																				0	0	0	0	0		0	0
												98	9.929	1	Palatinose, heptakis(trimethylsilyl) ether, methyloxime	83		0	0	0	0	0																				0	0	0	0	0		0	0
												0	0	2	D-(+)-Turanose, octakis(trimethylsilyl) ether	64		0	0	0	0	0																				0	0	0	0	0		0	0
												0	0	3	Maltose, octakis(trimethylsilyl) ether, methyloxime (isomer 1)	59		0	0	0	0	0																				0	0	0	0	0		0	0
												0	0	4	Maltitol, nonakis(trimethylsilyl) ether	59		0	0	0	0	0																				0	0	0	0	0		0	0
												0	0	5	Maltose, octakis(trimethylsilyl) ether, methyloxime (isomer 2)	52		0	0	0	0	0																				0	0	0	0	0		0	0
												99	9.972	1	Guanosine, penta(trimethylsilyl)-	56		0	0	0	0	0																				0	0	0	0	0		0	0
												0	0	2	9H-Purin-2-amine, N-(trimethylsilyl)-6-[(trimethylsilyl)oxy]-9-[2,3,5-tris-O-(trimethylsilyl)-.beta.-D-ribofuranosyl]-	53		0	0	0	0	0																				0	0	0	0	0		0	0
												0	0	3	9H-Purin-2-amine, N-(trimethylsilyl)-6-[(trimethylsilyl)oxy]-9-[2,3,5-tris-O-(trimethylsilyl)-.beta.-D-ribofuranosyl]-	53		0	0	0	0	0																				0	0	0	0	0		0	0
												0	0	4	D-(+)-Cellobiose, octakis(trimethylsilyl) ether, methyloxime (isomer 2)	50		0	0	0	0	0																				0	0	0	0	0		0	0
												0	0	5	3-.alpha.-Mannobiose, octakis(trimethylsilyl) ether (isomer 2)	50		0	0	0	0	0																				0	0	0	0	0		0	0
												0	0	6	3-.alpha.-Mannobiose, octakis(trimethylsilyl) ether (isomer 1)	50		0	0	0	0	0																				0	0	0	0	0		0	0
												100	10.014	1	Benzazepin, 3,4-dihydro-1-[2-[3,4,5-trimethoxyphenyl]ethyl]-7,8-dimetho	96		0	0	0	0	0																				0	0	0	0	0		0	0
												0	0	2	2(1H)-Pyrimidinone, 5-(4-methylphenoxy)-4-(4-nitrophenyl)-6-phenyl-	64		0	0	0	0	0																				0	0	0	0	0		0	0
												0	0	3	Morphin, 6-acetyl-3-O-trimethylsilyl-	64		0	0	0	0	0																				0	0	0	0	0		0	0
												0	0	4	Silane, diethylheptadecyloxy(3-methylbutoxy)-	53		0	0	0	0	0																				0	0	0	0	0		0	0
												0	0	5	Silane, diethylhexadecyloxy(3-hexyloxy)-	53		0	0	0	0	0																				0	0	0	0	0		0	0
												0	0	6	Silane, diethylhexadecyloxyisohexyloxy-	53		0	0	0	0	0																				0	0	0	0	0		0	0
												0	0	7	Cyclohexyl-[2-(4-methoxy-2,6-dimethyl-phenyl)-2H-benzo[f]indazol-3-yl]-amine	53		0	0	0	0	0																				0	0	0	0	0		0	0
												0	0	8	Silane, diethyl(2-ethylbutoxy)hexadecyloxy-	53		0	0	0	0	0																				0	0	0	0	0		0	0
												0	0	9	Silane, diethyl(2-heptyloxy)pentadecyloxy-	53		0	0	0	0	0																				0	0	0	0	0		0	0
												0	0	10	Silane, diethylisobutoxyoctadecyloxy-	53		0	0	0	0	0																				0	0	0	0	0		0	0
												0	0	11	8H-Dinaphtho[2,3-c:2',3'-h]phenothiazine	53		0	0	0	0	0																				0	0	0	0	0		0	0
												0	0	12	Silane, diethyldecyloxydodecyloxy-	53		0	0	0	0	0																				0	0	0	0	0		0	0
												101	10.125	1	Sorbopyranose, 1,2,3,4,5-pentakis-O-(trimethylsilyl)-, L-	68		0	0	0	0	0																				0	0	0	0	0		0	0
												0	0	2	D-(+)-Cellobiose, octakis(trimethylsilyl) ether, methyloxime (isomer 2)	68		0	0	0	0	0																				0	0	0	0	0		0	0
												0	0	3	.beta.-D-(-)-Tagatopyranose, pentakis(trimethylsilyl) ether	68		0	0	0	0	0																				0	0	0	0	0		0	0
												0	0	4	D-Arabinopyranose, tetrakis(trimethylsilyl) ether (isomer 2)	68		0	0	0	0	0																				0	0	0	0	0		0	0
												0	0	5	D-Mannopyranose, 1,2,3,4,6-pentakis-O-(trimethylsilyl)-	68		0	0	0	0	0																				0	0	0	0	0		0	0
												0	0	6	D-(-)-Fructopyranose, pentakis(trimethylsilyl) ether (isomer 1)	68		0	0	0	0	0																				0	0	0	0	0		0	0
												0	0	7	Maltose, octakis(trimethylsilyl)-	64		0	0	0	0	0																				0	0	0	0	0		0	0
												0	0	8	Naphthalene, 2-phenyl-	64		0	0	0	0	0																				0	0	0	0	0		0	0
												0	0	9	D-Altro-2-Heptulose, 1,3,4,5,6,7-hexakis-O-(trimethylsilyl)-	64		0	0	0	0	0																				0	0	0	0	0		0	0
												0	0	10	Naphthalene, 2-phenyl-	64		0	0	0	0	0																				0	0	0	0	0		0	0
												0	0	11	1,4,6-Trimethyl-1,2,3,4-tetrahydroquinoxaline-2,3-dione	64		0	0	0	0	0																				0	0	0	0	0		0	0
												0	0	12	Molybdenum, tricarbonyl[(1,2,3,4,5,6-.eta.)-1,4-dimethylbenzene]-	64		0	0	0	0	0																				0	0	0	0	0		0	0
												0	0	13	D-Arabinopyranose, tetrakis(trimethylsilyl) ether (isomer 1)	64		0	0	0	0	0																				0	0	0	0	0		0	0
												0	0	14	Lactulose, octakis(trimethylsilyl) ether, methyloxime (isomer 2)	64		0	0	0	0	0																				0	0	0	0	0		0	0
												0	0	15	1,1,4a-Trimethyl-5,6-dimethylenedecahydronaphthalene	64		0	0	0	0	0																				0	0	0	0	0		0	0
												0	0	16	.beta.-Gentiobiose, octakis(trimethylsilyl) ether, methyloxime (isomer 2)	64		0	0	0	0	0																				0	0	0	0	0		0	0
												0	0	17	threo-2,5-Hexodiulose, 1,3,4,6-tetrakis-O-(trimethylsilyl)-	64		0	0	0	0	0																				0	0	0	0	0		0	0
												0	0	18	1-(2-Acetyl-3-chlorophenyl)-1H-pyridin-2-one	64		0	0	0	0	0																				0	0	0	0	0		0	0
												0	0	19	D-Glucose, 4-O-[2,3,4,6-tetrakis-O-(trimethylsilyl)-.beta.-D-glucopyranosyl]-2,3,5,6-tetrakis-O-(trimethylsilyl)-	64		0	0	0	0	0																				0	0	0	0	0		0	0
												0	0	20	.alpha.-D-Allopyranose, pentakis(trimethylsilyl) ether	64		0	0	0	0	0																				0	0	0	0	0		0	0
												102	10.158	1	D-(+)-Turanose, octakis(trimethylsilyl) ether	62		0	0	0	0	0																				0	0	0	0	0		0	0
												0	0	2	Guaicol-.beta.-d-glucopyranoside, pentakis(O-trimethylsilyl)-	58		0	0	0	0	0																				0	0	0	0	0		0	0
												0	0	3	D-Turanose, heptakis(trimethylsilyl)-	58		0	0	0	0	0																				0	0	0	0	0		0	0
												0	0	4	1H-Indole-2,3-dione, 1-(tert-butyldimethylsilyl)-5-ethyl-, 3-[O-(tert-butyldimethylsilyl)oxime]	53		0	0	0	0	0																				0	0	0	0	0		0	0
												104	10.26	1	Lactulose, octakis(trimethylsilyl) ether, methyloxime (isomer 2)	72		0	0	0	0	0																				0	0	0	0	0		0	0
												105	10.311	1	D-Xylose, tetrakis(trimethylsilyl)-	74		0	0	0	0	0																				0	0	0	0	0		0	0
												0	0	2	Lyxose, tetra-(trimethylsilyl)-ether	74		0	0	0	0	0																				0	0	0	0	0		0	0
												0	0	3	Galactopyranose, 1,2,3,4,6-pentakis-O-(trimethylsilyl)-, .beta.-d-	72		0	0	0	0	0																				0	0	0	0	0		0	0
												0	0	4	d-(+)-Xylose, tetrakis(trimethylsilyl) ether	72		0	0	0	0	0																				0	0	0	0	0		0	0
												0	0	5	Galacturonic acid, 2,3,4,5-tetrakis-O-(trimethylsilyl)-, trimethylsilyl ester	72		0	0	0	0	0																				0	0	0	0	0		0	0
												0	0	6	.beta.-D(-)-Lyxopyranose, tetrakis(trimethylsilyl) ether	72		0	0	0	0	0																				0	0	0	0	0		0	0
												0	0	7	.beta.-D-(+)-Xylopyranose, tetrakis(trimethylsilyl) ether	72		0	0	0	0	0																				0	0	0	0	0		0	0
												0	0	8	4-O-.beta.-Galactopyranosyl-D-mannopyranose, octakis(trimethylsilyl) ether (isomer 2)	64		0	0	0	0	0																				0	0	0	0	0		0	0
												0	0	9	D-Xylose, tetrakis(trimethylsilyl)-	64		0	0	0	0	0																				0	0	0	0	0		0	0
												0	0	10	.alpha.-DL-Lyxopyranose, 1,2,3,4-tetrakis-O-(trimethylsilyl)-	64		0	0	0	0	0																				0	0	0	0	0		0	0
												0	0	11	D-(+)-Galactopyranose, pentakis(trimethylsilyl) ether (isomer 1)	58		0	0	0	0	0																				0	0	0	0	0		0	0
												0	0	12	D-Lactose, octakis(trimethylsilyl) ether (isomer 2)	58		0	0	0	0	0																				0	0	0	0	0		0	0
												0	0	13	.alpha.-D-(-)-Lyxopyranose, tetrakis(trimethylsilyl) ether	52		0	0	0	0	0																				0	0	0	0	0		0	0
												0	0	14	.alpha.-D-Allopyranose, pentakis(trimethylsilyl) ether	52		0	0	0	0	0																				0	0	0	0	0		0	0
												0	0	15	.beta.-D-(+)-Talopyranose, pentakis(trimethylsilyl) ether	52		0	0	0	0	0																				0	0	0	0	0		0	0
												0	0	16	D-Galactose, 2,3,4,5,6-pentakis-O-(trimethylsilyl)-	52		0	0	0	0	0																				0	0	0	0	0		0	0
												0	0	17	D-Galactose, 2,3,4,5,6-pentakis-O-(trimethylsilyl)-	52		0	0	0	0	0																				0	0	0	0	0		0	0
												0	0	18	.alpha.-D-Galactopyranose, 1,2,3,4,6-pentakis-O-(trimethylsilyl)-	52		0	0	0	0	0																				0	0	0	0	0		0	0
												0	0	19	Galactinol, nonakis(trimethylsilyl) ether	52		0	0	0	0	0																				0	0	0	0	0		0	0
												0	0	20	D-Glucopyranose, 4-O-[2,3,4,6-tetrakis-O-(trimethylsilyl)-.beta.-D-galactopyranosyl]-1,2,3,6-tetrakis-O-(trimethylsilyl)-	52		0	0	0	0	0																				0	0	0	0	0		0	0
												106	10.405	1	Benzeneethanamine, 3-methoxy-N-[(pentafluorophenyl)methylene]-.beta.,4-bis[(trimethylsilyl)oxy]-	68		0	0	0	0	0																				0	0	0	0	0		0	0
												0	0	2	Benzoic acid, 5-methoxy-2-[(trimethylsilyl)oxy]-, trimethylsilyl ester	59		0	0	0	0	0																				0	0	0	0	0		0	0
												108	10.507	1	Spiro[2,5-cyclohexadiene-1,7'(1'H)-cyclopent[ij]isoquinolin]-4-one, 2',3',8',8'a-tetrahydro-5'-hydroxy-6'-methoxy-1'-methyl-, (R)-	64		0	0	0	0	0																				0	0	0	0	0		0	0
												0	0	2	Benzimidazole, 2-phenyl-5-benzylideneamino-	64		0	0	0	0	0																				0	0	0	0	0		0	0
												0	0	3	2,3-Dihydro-7-nitro-5-phenyl-1H-1,4-benzodiazepine-2-thione	59		0	0	0	0	0																				0	0	0	0	0		0	0
												0	0	4	Phenol, 2,6-dibromo-4-nitro-	50		0	0	0	0	0																				0	0	0	0	0		0	0
												111	10.71	1	.alpha.-L-Galactopyranose, 6-deoxy-1,2,3,4-tetrakis-O-(trimethylsilyl)-	68		0	0	0	0	0																				0	0	0	0	0		0	0
												0	0	2	Galacturonic acid, 2,3,4,5-tetrakis-O-(trimethylsilyl)-, trimethylsilyl ester	64		0	0	0	0	0																				0	0	0	0	0		0	0
												0	0	3	4-O-.beta.-Galactopyranosyl-D-mannopyranose, octakis(trimethylsilyl) ether (isomer 1)	58		0	0	0	0	0																				0	0	0	0	0		0	0
												0	0	4	Galactinol, nonakis(trimethylsilyl) ether	58		0	0	0	0	0																				0	0	0	0	0		0	0
												0	0	5	Galactopyranose, 1,2,3,4,6-pentakis-O-(trimethylsilyl)-, .beta.-d-	58		0	0	0	0	0																				0	0	0	0	0		0	0
												0	0	6	.alpha.-D-Glucopyranoside, 1-O-methyl-2,3,4-tri-O-trimethylsilyl-6-O-(p-tosyl)-	53		0	0	0	0	0																				0	0	0	0	0		0	0
												0	0	7	Lactose, octakis(trimethylsilyl)-	52		0	0	0	0	0																				0	0	0	0	0		0	0
												115	11.109	1	D-(+)-Galactopyranose, pentakis(trimethylsilyl) ether (isomer 1)	76		0	0	0	0	0																				0	0	0	0	0		0	0
												0	0	2	.beta.-D-(+)-Talopyranose, pentakis(trimethylsilyl) ether	76		0	0	0	0	0																				0	0	0	0	0		0	0
												0	0	3	Glucopyranose, 1,2,3,4,6-pentakis-O-(trimethylsilyl)-, D-	76		0	0	0	0	0																				0	0	0	0	0		0	0
												0	0	4	D-(+)-Galactopyranose, pentakis(trimethylsilyl) ether (isomer 2)	76		0	0	0	0	0																				0	0	0	0	0		0	0
												0	0	5	.alpha.-D-(+)-Talopyranose, pentakis(trimethylsilyl) ether	76		0	0	0	0	0																				0	0	0	0	0		0	0
												0	0	6	.alpha.-D-Mannopyranose, 1,2,3,4,6-pentakis-O-(trimethylsilyl)-	76		0	0	0	0	0																				0	0	0	0	0		0	0
												0	0	7	.alpha.-D-Glucopyranose, 1,2,3,4,6-pentakis-O-(trimethylsilyl)-	68		0	0	0	0	0																				0	0	0	0	0		0	0
												0	0	8	Glycoside, .alpha.-methyl-trtrakis-O-(trimethylsilyl)-	68		0	0	0	0	0																				0	0	0	0	0		0	0
												0	0	9	Piperidine, 1-[2,3,4,6-tetrakis-O-(trimethylsilyl)-.beta.-d-glucopyranosyl]-	68		0	0	0	0	0																				0	0	0	0	0		0	0
												0	0	10	.beta.-D-(+)-Mannopyranose, pentakis(trimethylsilyl) ether	68		0	0	0	0	0																				0	0	0	0	0		0	0
												0	0	11	L(-)-Fucose, tetrakis(trimethylsilyl) ether	68		0	0	0	0	0																				0	0	0	0	0		0	0
												0	0	12	.alpha.-L-(-)-Fucopyranose, tetrakis(trimethylsilyl) ether	68		0	0	0	0	0																				0	0	0	0	0		0	0
												0	0	13	Galactinol, nonakis(trimethylsilyl) ether	68		0	0	0	0	0																				0	0	0	0	0		0	0
												0	0	14	1,2,4,8-Tetramethylbicyclo[6.3.0]undeca-2,4-diene	68		0	0	0	0	0																				0	0	0	0	0		0	0
												0	0	15	.alpha.-D-Galactopyranose, 1,2,3,4,6-pentakis-O-(trimethylsilyl)-	68		0	0	0	0	0																				0	0	0	0	0		0	0
												0	0	16	.beta.-D-Glucopyranose, 1,2,3,4,6-pentakis-O-(trimethylsilyl)-	68		0	0	0	0	0																				0	0	0	0	0		0	0
												0	0	17	D-Galactose, 2,3,4,5,6-pentakis-O-(trimethylsilyl)-	68		0	0	0	0	0																				0	0	0	0	0		0	0
												0	0	18	.beta.-Gentiobiose, octakis(trimethylsilyl) ether, methyloxime (isomer 2)	68		0	0	0	0	0																				0	0	0	0	0		0	0
												0	0	19	.alpha.-D-Mannopyranoside, methyl 2,3,4,6-tetrakis-O-(trimethylsilyl)-	68		0	0	0	0	0																				0	0	0	0	0		0	0
												0	0	20	D-Xylose, tetrakis(trimethylsilyl)-	64		0	0	0	0	0																				0	0	0	0	0		0	0
												119	11.542	1	Benzamide, N-[1-(1-butyl-1H-benzoimidazol-2-yl)-3-methylsulfanylpropyl]-	68		0	0	0	0	0																				0	0	0	0	0		0	0
												0	0	2	Pyrimidin-2(1H)-thione, 5-[5-(4-morpholyl)-2-furfurylidene]-4,6(3H,5H)-dioxo-	64		0	0	0	0	0																				0	0	0	0	0		0	0
												0	0	3	Propanedioic acid, [(1,3-benzodioxol-5-ylamino)methylene]-, diethyl ester	59		0	0	0	0	0																				0	0	0	0	0		0	0
												0	0	4	Benzimidazo[2,1-b]benzothiazol-4-amine, 2-trifluoromethyl-	59		0	0	0	0	0																				0	0	0	0	0		0	0
												0	0	5	Pyridine, 2,4,6-triphenyl-, 1-oxide	59		0	0	0	0	0																				0	0	0	0	0		0	0
												0	0	6	Benzamide, 3-fluoro-N-(4-phenoxyphenyl)-	59		0	0	0	0	0																				0	0	0	0	0		0	0
												0	0	7	Furo[2,3-H]coumarine, 1-(3-hydroxyphenylamino)-6-methyl-	59		0	0	0	0	0																				0	0	0	0	0		0	0
												0	0	8	Ferrocene, (4-nitrophenyl)-	59		0	0	0	0	0																				0	0	0	0	0		0	0
												0	0	9	Heptafluorobutanamide, N-(2-fluorophenyl)-	59		0	0	0	0	0																				0	0	0	0	0		0	0
												126	12.196	1	3,4-Dimethylbenzoic acid, tert-butyldimethylsilyl ester	64		0	0	0	0	0																				0	0	0	0	0		0	0
												0	0	2	Benzo[h]quinoline, 2,4-dimethyl-	64		0	0	0	0	0																				0	0	0	0	0		0	0
												0	0	3	1-Propene, 3-(2-cyclopentenyl)-2-methyl-1,1-diphenyl-	64		0	0	0	0	0																				0	0	0	0	0		0	0
												0	0	4	1,2-Benzenediol, 3,5-bis(1,1-dimethylethyl)-	59		0	0	0	0	0																				0	0	0	0	0		0	0
												0	0	5	Benzenepropanoic acid, tert-butyldimethylsilyl ester	59		0	0	0	0	0																				0	0	0	0	0		0	0
												0	0	6	1H-Benzo[4,5]furo[3,2-f]indole	59		0	0	0	0	0																				0	0	0	0	0		0	0
												0	0	7	2-Ethylacridine	59		0	0	0	0	0																				0	0	0	0	0		0	0
												0	0	8	1-Methyl-3-phenylindole	59		0	0	0	0	0																				0	0	0	0	0		0	0
												0	0	9	Trimethyl[4-(2-methyl-4-oxo-2-pentyl)phenoxy]silane	59		0	0	0	0	0																				0	0	0	0	0		0	0
												0	0	10	3-Methyl-2-phenylindole	59		0	0	0	0	0																				0	0	0	0	0		0	0
												0	0	11	3-Nitrophthalhydrazide	59		0	0	0	0	0																				0	0	0	0	0		0	0
												0	0	12	3'-Chlorooxanilic acid N'-(3-ethoxy-4-hydroxybenzylidene)hydrazide	59		0	0	0	0	0																				0	0	0	0	0		0	0
												0	0	13	Silane, trimethyl[5-methyl-2-(1-methylethyl)phenoxy]-	59		0	0	0	0	0																				0	0	0	0	0		0	0
												0	0	14	5-Methyl-2-phenylindolizine	59		0	0	0	0	0																				0	0	0	0	0		0	0
												0	0	15	Dimethyl hydrastate	59		0	0	0	0	0																				0	0	0	0	0		0	0
												0	0	16	1,2,4-Benzenetricarboxylic acid, 1,2-dimethyl ester	59		0	0	0	0	0																				0	0	0	0	0		0	0
												0	0	17	Benzene, 2-[(tert-butyldimethylsilyl)oxy]-1-isopropyl-4-methyl-	59		0	0	0	0	0																				0	0	0	0	0		0	0
												0	0	18	Thieno[2,3-c]furan-3-carbonitrile, 2-amino-4,6-dihydro-4,4,6,6-tetramethyl-	59		0	0	0	0	0																				0	0	0	0	0		0	0
												0	0	19	Trimethyl[4-(1-methyl-1-methoxyethyl)phenoxy]silane	59		0	0	0	0	0																				0	0	0	0	0		0	0
												127	12.527	1	Benzo[h]quinoline, 2,4-dimethyl-	68		0	0	0	0	0																				0	0	0	0	0		0	0
												0	0	2	Anthracene, 9,10-diethyl-9,10-dihydro-	68		0	0	0	0	0																				0	0	0	0	0		0	0
												0	0	3	2-Ethylacridine	64		0	0	0	0	0																				0	0	0	0	0		0	0
												0	0	4	1H-2-Benzopyran-3-one, 7-ethoxy-4-hydroxy-4-methoxycarbonyl-	64		0	0	0	0	0																				0	0	0	0	0		0	0
												0	0	5	2-Chloroaniline-5-sulfonic acid	64		0	0	0	0	0																				0	0	0	0	0		0	0
												0	0	6	Benzoic acid 2-methoxy-3-(4-mehoxy-2-methyl-4-oxobutanoyl)-6-methyl-, methyl ester	64		0	0	0	0	0																				0	0	0	0	0		0	0
												0	0	7	1-Methyl-3-phenylindole	64		0	0	0	0	0																				0	0	0	0	0		0	0
												0	0	8	Indolizine, 2-(4-methylphenyl)-	64		0	0	0	0	0																				0	0	0	0	0		0	0
												0	0	9	Thieno[2,3-c]furan-3-carbonitrile, 2-amino-4,6-dihydro-4,4,6,6-tetramethyl-	59		0	0	0	0	0																				0	0	0	0	0		0	0
												0	0	10	1H-Indole, 2-methyl-3-phenyl-	59		0	0	0	0	0																				0	0	0	0	0		0	0
												0	0	11	Cyclotrisiloxane, hexamethyl-	59		0	0	0	0	0																				0	0	0	0	0		0	0
												0	0	12	1,2-Benzenediol, 3,5-bis(1,1-dimethylethyl)-	59		0	0	0	0	0																				0	0	0	0	0		0	0
												0	0	13	Vanadium, (.eta.7-cycloheptatrienylium)(.eta.5-2,4-cyclopentadien-1-yl)-	59		0	0	0	0	0																				0	0	0	0	0		0	0
												0	0	14	Acetamide, N-[4-(trimethylsilyl)phenyl]-	59		0	0	0	0	0																				0	0	0	0	0		0	0
												0	0	15	1H-1,3-Benzimidazole-1-acetonitrile, 2-(difluoromethyl)-	59		0	0	0	0	0																				0	0	0	0	0		0	0
																		0	0	0	0	0																				0	0	0	0	0		0	0
																		0	0	0	0	0																				0	0	0	0	0		0	0
																		0	0	0	0	0																				0	0	0	0	0		0	0
																		0	0	0	0	0																				0	0	0	0	0		0	0
																		0	0	0	0	0																				0	0	0	0	0		0	0
																		0	0	0	0	0																				0	0	0	0	0		0	0
																		0	0	0	0	0																				0	0	0	0	0		0	0
																		0	0	0	0	0																				0	0	0	0	0		0	0
																		0	0	0	0	0																				0	0	0	0	0		0	0
																		0	0	0	0	0																				0	0	0	0	0		0	0
																		0	0	0	0	0																				0	0	0	0	0		0	0
																		0	0	0	0	0																				0	0	0	0	0		0	0
																		0	0	0	0	0																				0	0	0	0	0		0	0
																		0	0	0	0	0																				0	0	0	0	0		0	0
																		0	0	0	0	0																				0	0	0	0	0		0	0
																		0	0	0	0	0																				0	0	0	0	0		0	0
																		0	0	0	0	0																				0	0	0	0	0		0	0
																		0	0	0	0	0																				0	0	0	0	0		0	0
																		0	0	0	0	0																				0	0	0	0	0		0	0
																		0	0	0	0	0																				0	0	0	0	0		0	0
																		0	0	0	0	0																				0	0	0	0	0		0	0
																		0	0	0	0	0																				0	0	0	0	0		0	0
																		0	0	0	0	0																				0	0	0	0	0		0	0
																		0	0	0	0	0																				0	0	0	0	0		0	0
																		0	0	0	0	0																				0	0	0	0	0		0	0
																		0	0	0	0	0																				0	0	0	0	0		0	0
																		0	0	0	0	0																				0	0	0	0	0		0	0
																		0	0	0	0	0																				0	0	0	0	0		0	0
																		0	0	0	0	0																				0	0	0	0	0		0	0
																		0	0	0	0	0																				0	0	0	0	0		0	0
																		0	0	0	0	0																				0	0	0	0	0		0	0
																		0	0	0	0	0																				0	0	0	0	0		0	0
																		0	0	0	0	0																				0	0	0	0	0		0	0
																		0	0	0	0	0																				0	0	0	0	0		0	0
																		0	0	0	0	0																				0	0	0	0	0		0	0
																		0	0	0	0	0																				0	0	0	0	0		0	0
																		0	0	0	0	0																				0	0	0	0	0		0	0
																		0	0	0	0	0																				0	0	0	0	0		0	0
																		0	0	0	0	0																				0	0	0	0	0		0	0
																		0	0	0	0	0																				0	0	0	0	0		0	0
																		0	0	0	0	0																				0	0	0	0	0		0	0
																		0	0	0	0	0																				0	0	0	0	0		0	0
																		0	0	0	0	0																				0	0	0	0	0		0	0
																		0	0	0	0	0																				0	0	0	0	0		0	0
																		0	0	0	0	0																				0	0	0	0	0		0	0
																		0	0	0	0	0																				0	0	0	0	0		0	0
																		0	0	0	0	0																				0	0	0	0	0		0	0
																		0	0	0	0	0																				0	0	0	0	0		0	0
																		0	0	0	0	0																				0	0	0	0	0		0	0
																		0	0	0	0	0																				0	0	0	0	0		0	0
																		0	0	0	0	0																				0	0	0	0	0		0	0
																		0	0	0	0	0																				0	0	0	0	0		0	0
																		0	0	0	0	0																				0	0	0	0	0		0	0
																		0	0	0	0	0																				0	0	0	0	0		0	0
																		0	0	0	0	0																				0	0	0	0	0		0	0
																		0	0	0	0	0																				0	0	0	0	0		0	0
																		0	0	0	0	0																				0	0	0	0	0		0	0
																		0	0	0	0	0																				0	0	0	0	0		0	0
																		0	0	0	0	0																				0	0	0	0	0		0	0
																		0	0	0	0	0																				0	0	0	0	0		0	0
																		0	0	0	0	0																				0	0	0	0	0		0	0
																		0	0	0	0	0																				0	0	0	0	0		0	0
																		0	0	0	0	0																				0	0	0	0	0		0	0
																		0	0	0	0	0																				0	0	0	0	0		0	0
																		0	0	0	0	0																				0	0	0	0	0		0	0
																		0	0	0	0	0																				0	0	0	0	0		0	0
																		0	0	0	0	0																				0	0	0	0	0		0	0
																		0	0	0	0	0																				0	0	0	0	0		0	0
																		0	0	0	0	0																				0	0	0	0	0		0	0
																		0	0	0	0	0																				0	0	0	0	0		0	0
																		0	0	0	0	0																				0	0	0	0	0		0	0
																		0	0	0	0	0																				0	0	0	0	0		0	0
																		0	0	0	0	0																				0	0	0	0	0		0	0
																		0	0	0	0	0																				0	0	0	0	0		0	0
																		0	0	0	0	0																				0	0	0	0	0		0	0
																		0	0	0	0	0																				0	0	0	0	0		0	0
																		0	0	0	0	0																				0	0	0	0	0		0	0
																		0	0	0	0	0																				0	0	0	0	0		0	0
																		0	0	0	0	0																				0	0	0	0	0		0	0
																		0	0	0	0	0																				0	0	0	0	0		0	0
																		0	0	0	0	0																				0	0	0	0	0		0	0
																		0	0	0	0	0																				0	0	0	0	0		0	0
																		0	0	0	0	0																				0	0	0	0	0		0	0
																		0	0	0	0	0																				0	0	0	0	0		0	0
																		0	0	0	0	0																				0	0	0	0	0		0	0
																		0	0	0	0	0																				0	0	0	0	0		0	0
																		0	0	0	0	0																				0	0	0	0	0		0	0
																		0	0	0	0	0																				0	0	0	0	0		0	0
																		0	0	0	0	0																				0	0	0	0	0		0	0
																		0	0	0	0	0																				0	0	0	0	0		0	0
																		0	0	0	0	0																				0	0	0	0	0		0	0
																		0	0	0	0	0																				0	0	0	0	0		0	0
																		0	0	0	0	0																				0	0	0	0	0		0	0
																		0	0	0	0	0																				0	0	0	0	0		0	0
																		0	0	0	0	0																				0	0	0	0	0		0	0
																		0	0	0	0	0																				0	0	0	0	0		0	0
																		0	0	0	0	0																				0	0	0	0	0		0	0
																		0	0	0	0	0																				0	0	0	0	0		0	0
																		0	0	0	0	0																				0	0	0	0	0		0	0
																		0	0	0	0	0																				0	0	0	0	0		0	0
																		0	0	0	0	0																				0	0	0	0	0		0	0
																		0	0	0	0	0																				0	0	0	0	0		0	0
																		0	0	0	0	0																				0	0	0	0	0		0	0
																		0	0	0	0	0																				0	0	0	0	0		0	0
																		0	0	0	0	0																				0	0	0	0	0		0	0
																		0	0	0	0	0																				0	0	0	0	0		0	0
																		0	0	0	0	0																				0	0	0	0	0		0	0
																		0	0	0	0	0																				0	0	0	0	0		0	0
																		0	0	0	0	0																				0	0	0	0	0		0	0
																		0	0	0	0	0																				0	0	0	0	0		0	0
																		0	0	0	0	0																				0	0	0	0	0		0	0
																		0	0	0	0	0																				0	0	0	0	0		0	0
																		0	0	0	0	0																				0	0	0	0	0		0	0
																		0	0	0	0	0																				0	0	0	0	0		0	0
																		0	0	0	0	0																				0	0	0	0	0		0	0
																		0	0	0	0	0																				0	0	0	0	0		0	0
																		0	0	0	0	0																				0	0	0	0	0		0	0
																		0	0	0	0	0																				0	0	0	0	0		0	0
																		0	0	0	0	0																				0	0	0	0	0		0	0
																		0	0	0	0	0																				0	0	0	0	0		0	0
																		0	0	0	0	0																				0	0	0	0	0		0	0
																		0	0	0	0	0																				0	0	0	0	0		0	0
																		0	0	0	0	0																				0	0	0	0	0		0	0
																		0	0	0	0	0																				0	0	0	0	0		0	0
																		0	0	0	0	0																				0	0	0	0	0		0	0
																		0	0	0	0	0																				0	0	0	0	0		0	0
																		0	0	0	0	0																				0	0	0	0	0		0	0
																		0	0	0	0	0																				0	0	0	0	0		0	0
																		0	0	0	0	0																				0	0	0	0	0		0	0
																		0	0	0	0	0																				0	0	0	0	0		0	0
																		0	0	0	0	0																				0	0	0	0	0		0	0
																		0	0	0	0	0																				0	0	0	0	0		0	0
																		0	0	0	0	0																				0	0	0	0	0		0	0
																		0	0	0	0	0																				0	0	0	0	0		0	0
																		0	0	0	0	0																				0	0	0	0	0		0	0
																		0	0	0	0	0																				0	0	0	0	0		0	0
																		0	0	0	0	0																				0	0	0	0	0		0	0
																		0	0	0	0	0																				0	0	0	0	0		0	0
																		0	0	0	0	0																				0	0	0	0	0		0	0
																		0	0	0	0	0																				0	0	0	0	0		0	0
																		0	0	0	0	0																				0	0	0	0	0		0	0
																		0	0	0	0	0																				0	0	0	0	0		0	0
																		0	0	0	0	0																				0	0	0	0	0		0	0
																		0	0	0	0	0																				0	0	0	0	0		0	0
																		0	0	0	0	0																				0	0	0	0	0		0	0
																		0	0	0	0	0																				0	0	0	0	0		0	0
																		0	0	0	0	0																				0	0	0	0	0		0	0
																		0	0	0	0	0																				0	0	0	0	0		0	0
																		0	0	0	0	0																				0	0	0	0	0		0	0
																		0	0	0	0	0																				0	0	0	0	0		0	0
																		0	0	0	0	0																				0	0	0	0	0		0	0
																		0	0	0	0	0																				0	0	0	0	0		0	0
																		0	0	0	0	0																				0	0	0	0	0		0	0
																		0	0	0	0	0																				0	0	0	0	0		0	0
																		0	0	0	0	0																				0	0	0	0	0		0	0
																		0	0	0	0	0																				0	0	0	0	0		0	0
																		0	0	0	0	0																				0	0	0	0	0		0	0
																		0	0	0	0	0																				0	0	0	0	0		0	0
																		0	0	0	0	0																				0	0	0	0	0		0	0
																		0	0	0	0	0																				0	0	0	0	0		0	0
																		0	0	0	0	0																				0	0	0	0	0		0	0
																		0	0	0	0	0																				0	0	0	0	0		0	0
																		0	0	0	0	0																				0	0	0	0	0		0	0
																		0	0	0	0	0																				0	0	0	0	0		0	0
																		0	0	0	0	0																				0	0	0	0	0		0	0
																		0	0	0	0	0																				0	0	0	0	0		0	0
																		0	0	0	0	0																				0	0	0	0	0		0	0
																		0	0	0	0	0																				0	0	0	0	0		0	0
																		0	0	0	0	0																				0	0	0	0	0		0	0
																		0	0	0	0	0																				0	0	0	0	0		0	0
																		0	0	0	0	0																				0	0	0	0	0		0	0
																		0	0	0	0	0																				0	0	0	0	0		0	0
																		0	0	0	0	0																				0	0	0	0	0		0	0
																		0	0	0	0	0																				0	0	0	0	0		0	0
																		0	0	0	0	0																				0	0	0	0	0		0	0
																		0	0	0	0	0																				0	0	0	0	0		0	0
																		0	0	0	0	0																				0	0	0	0	0		0	0
																		0	0	0	0	0																				0	0	0	0	0		0	0
																		0	0	0	0	0																				0	0	0	0	0		0	0
																		0	0	0	0	0																				0	0	0	0	0		0	0
																		0	0	0	0	0																				0	0	0	0	0		0	0
																		0	0	0	0	0																				0	0	0	0	0		0	0
																		0	0	0	0	0																				0	0	0	0	0		0	0
																		0	0	0	0	0																				0	0	0	0	0		0	0
																		0	0	0	0	0																				0	0	0	0	0		0	0
																		0	0	0	0	0																				0	0	0	0	0		0	0
																		0	0	0	0	0																				0	0	0	0	0		0	0
																		0	0	0	0	0																				0	0	0	0	0		0	0
																		0	0	0	0	0																				0	0	0	0	0		0	0
																		0	0	0	0	0																				0	0	0	0	0		0	0
																		0	0	0	0	0																				0	0	0	0	0		0	0
																		0	0	0	0	0																				0	0	0	0	0		0	0
																		0	0	0	0	0																				0	0	0	0	0		0	0
																		0	0	0	0	0																				0	0	0	0	0		0	0
																		0	0	0	0	0																				0	0	0	0	0		0	0
																		0	0	0	0	0																				0	0	0	0	0		0	0
																		0	0	0	0	0																				0	0	0	0	0		0	0
																		0	0	0	0	0																				0	0	0	0	0		0	0
																		0	0	0	0	0																				0	0	0	0	0		0	0
																		0	0	0	0	0																				0	0	0	0	0		0	0
																		0	0	0	0	0																				0	0	0	0	0		0	0
																		0	0	0	0	0																				0	0	0	0	0		0	0
																		0	0	0	0	0																				0	0	0	0	0		0	0
																		0	0	0	0	0																				0	0	0	0	0		0	0
																		0	0	0	0	0																				0	0	0	0	0		0	0
																		0	0	0	0	0																				0	0	0	0	0		0	0
																		0	0	0	0	0																				0	0	0	0	0		0	0
																		0	0	0	0	0																				0	0	0	0	0		0	0
																		0	0	0	0	0																				0	0	0	0	0		0	0
																		0	0	0	0	0																				0	0	0	0	0		0	0
																		0	0	0	0	0																				0	0	0	0	0		0	0
																		0	0	0	0	0																				0	0	0	0	0		0	0
																		0	0	0	0	0																				0	0	0	0	0		0	0
																		0	0	0	0	0																				0	0	0	0	0		0	0
																		0	0	0	0	0																				0	0	0	0	0		0	0
																		0	0	0	0	0																				0	0	0	0	0		0	0
																		0	0	0	0	0																				0	0	0	0	0		0	0
																		0	0	0	0	0																				0	0	0	0	0		0	0
																		0	0	0	0	0																				0	0	0	0	0		0	0
																		0	0	0	0	0																				0	0	0	0	0		0	0
																		0	0	0	0	0																				0	0	0	0	0		0	0
																		0	0	0	0	0																				0	0	0	0	0		0	0
																		0	0	0	0	0																				0	0	0	0	0		0	0
																		0	0	0	0	0																				0	0	0	0	0		0	0
																		0	0	0	0	0																				0	0	0	0	0		0	0
																		0	0	0	0	0																				0	0	0	0	0		0	0
																		0	0	0	0	0																				0	0	0	0	0		0	0
																		0	0	0	0	0																				0	0	0	0	0		0	0
																		0	0	0	0	0																				0	0	0	0	0		0	0
																		0	0	0	0	0																				0	0	0	0	0		0	0
																		0	0	0	0	0																				0	0	0	0	0		0	0
																		0	0	0	0	0																				0	0	0	0	0		0	0
																		0	0	0	0	0																				0	0	0	0	0		0	0
																		0	0	0	0	0																				0	0	0	0	0		0	0
																		0	0	0	0	0																				0	0	0	0	0		0	0
																		0	0	0	0	0																				0	0	0	0	0		0	0
																		0	0	0	0	0																				0	0	0	0	0		0	0
																		0	0	0	0	0																				0	0	0	0	0		0	0
																		0	0	0	0	0																				0	0	0	0	0		0	0
																		0	0	0	0	0																				0	0	0	0	0		0	0
																		0	0	0	0	0																				0	0	0	0	0		0	0
																		0	0	0	0	0																				0	0	0	0	0		0	0
																		0	0	0	0	0																				0	0	0	0	0		0	0
																		0	0	0	0	0																				0	0	0	0	0		0	0
																		0	0	0	0	0																				0	0	0	0	0		0	0
																		0	0	0	0	0																				0	0	0	0	0		0	0
																		0	0	0	0	0																				0	0	0	0	0		0	0
																		0	0	0	0	0																				0	0	0	0	0		0	0
																		0	0	0	0	0																				0	0	0	0	0		0	0
																		0	0	0	0	0																				0	0	0	0	0		0	0
																		0	0	0	0	0																				0	0	0	0	0		0	0
																		0	0	0	0	0																				0	0	0	0	0		0	0
																		0	0	0	0	0																				0	0	0	0	0		0	0
																		0	0	0	0	0																				0	0	0	0	0		0	0
																		0	0	0	0	0																				0	0	0	0	0		0	0
																		0	0	0	0	0																				0	0	0	0	0		0	0
																		0	0	0	0	0																				0	0	0	0	0		0	0
																		0	0	0	0	0																				0	0	0	0	0		0	0
																		0	0	0	0	0																				0	0	0	0	0		0	0
																		0	0	0	0	0																				0	0	0	0	0		0	0
																		0	0	0	0	0																				0	0	0	0	0		0	0
																		0	0	0	0	0																				0	0	0	0	0		0	0
																		0	0	0	0	0																				0	0	0	0	0		0	0
																		0	0	0	0	0																				0	0	0	0	0		0	0
																		0	0	0	0	0																				0	0	0	0	0		0	0
																		0	0	0	0	0																				0	0	0	0	0		0	0
																		0	0	0	0	0																				0	0	0	0	0		0	0
																		0	0	0	0	0																				0	0	0	0	0		0	0
																		0	0	0	0	0																				0	0	0	0	0		0	0
																		0	0	0	0	0																				0	0	0	0	0		0	0
																		0	0	0	0	0																				0	0	0	0	0		0	0
																		0	0	0	0	0																				0	0	0	0	0		0	0
																		0	0	0	0	0																				0	0	0	0	0		0	0
																		0	0	0	0	0																				0	0	0	0	0		0	0
																		0	0	0	0	0																				0	0	0	0	0		0	0
																		0	0	0	0	0																				0	0	0	0	0		0	0
																		0	0	0	0	0																				0	0	0	0	0		0	0
																		0	0	0	0	0																				0	0	0	0	0		0	0
																		0	0	0	0	0																				0	0	0	0	0		0	0
																		0	0	0	0	0																				0	0	0	0	0		0	0
																		0	0	0	0	0																				0	0	0	0	0		0	0
																		0	0	0	0	0																				0	0	0	0	0		0	0
																		0	0	0	0	0																				0	0	0	0	0		0	0
																		0	0	0	0	0																				0	0	0	0	0		0	0
																		0	0	0	0	0																				0	0	0	0	0		0	0
																		0	0	0	0	0																				0	0	0	0	0		0	0
																		0	0	0	0	0																				0	0	0	0	0		0	0
																		0	0	0	0	0																				0	0	0	0	0		0	0
																		0	0	0	0	0																				0	0	0	0	0		0	0
																		0	0	0	0	0																				0	0	0	0	0		0	0
																		0	0	0	0	0																				0	0	0	0	0		0	0
																		0	0	0	0	0																				0	0	0	0	0		0	0
																		0	0	0	0	0																				0	0	0	0	0		0	0
																		0	0	0	0	0																				0	0	0	0	0		0	0
																		0	0	0	0	0																				0	0	0	0	0		0	0
																		0	0	0	0	0																				0	0	0	0	0		0	0
																		0	0	0	0	0																				0	0	0	0	0		0	0
																		0	0	0	0	0																				0	0	0	0	0		0	0
																		0	0	0	0	0																				0	0	0	0	0		0	0
																		0	0	0	0	0																				0	0	0	0	0		0	0
																		0	0	0	0	0																				0	0	0	0	0		0	0
																		0	0	0	0	0																				0	0	0	0	0		0	0
																		0	0	0	0	0																				0	0	0	0	0		0	0
																		0	0	0	0	0																				0	0	0	0	0		0	0
																		0	0	0	0	0																				0	0	0	0	0		0	0
																		0	0	0	0	0																				0	0	0	0	0		0	0
																		0	0	0	0	0																				0	0	0	0	0		0	0
																		0	0	0	0	0																				0	0	0	0	0		0	0
																		0	0	0	0	0																				0	0	0	0	0		0	0
																		0	0	0	0	0																				0	0	0	0	0		0	0
																		0	0	0	0	0																				0	0	0	0	0		0	0
																		0	0	0	0	0																				0	0	0	0	0		0	0
																		0	0	0	0	0																				0	0	0	0	0		0	0
																		0	0	0	0	0																				0	0	0	0	0		0	0
																		0	0	0	0	0																				0	0	0	0	0		0	0
																		0	0	0	0	0																				0	0	0	0	0		0	0
																		0	0	0	0	0																				0	0	0	0	0		0	0
																		0	0	0	0	0																				0	0	0	0	0		0	0
																		0	0	0	0	0																				0	0	0	0	0		0	0
																		0	0	0	0	0																				0	0	0	0	0		0	0
																		0	0	0	0	0																				0	0	0	0	0		0	0
																		0	0	0	0	0																				0	0	0	0	0		0	0
																		0	0	0	0	0																				0	0	0	0	0		0	0
																		0	0	0	0	0																				0	0	0	0	0		0	0
																		0	0	0	0	0																				0	0	0	0	0		0	0
																		0	0	0	0	0																				0	0	0	0	0		0	0
																		0	0	0	0	0																				0	0	0	0	0		0	0
																		0	0	0	0	0																				0	0	0	0	0		0	0
																		0	0	0	0	0																				0	0	0	0	0		0	0
																		0	0	0	0	0																				0	0	0	0	0		0	0
																		0	0	0	0	0																				0	0	0	0	0		0	0
																		0	0	0	0	0																				0	0	0	0	0		0	0
																		0	0	0	0	0																				0	0	0	0	0		0	0
																		0	0	0	0	0																				0	0	0	0	0		0	0
																		0	0	0	0	0																				0	0	0	0	0		0	0
																		0	0	0	0	0																				0	0	0	0	0		0	0
																		0	0	0	0	0																				0	0	0	0	0		0	0
																		0	0	0	0	0																				0	0	0	0	0		0	0
																		0	0	0	0	0																				0	0	0	0	0		0	0
																		0	0	0	0	0																				0	0	0	0	0		0	0
																		0	0	0	0	0																				0	0	0	0	0		0	0
																		0	0	0	0	0																				0	0	0	0	0		0	0
																		0	0	0	0	0																				0	0	0	0	0		0	0
																		0	0	0	0	0																				0	0	0	0	0		0	0
																		0	0	0	0	0																				0	0	0	0	0		0	0
																		0	0	0	0	0																				0	0	0	0	0		0	0
																		0	0	0	0	0																				0	0	0	0	0		0	0
																		0	0	0	0	0																				0	0	0	0	0		0	0
																		0	0	0	0	0																				0	0	0	0	0		0	0
																		0	0	0	0	0																				0	0	0	0	0		0	0
																		0	0	0	0	0																				0	0	0	0	0		0	0
																		0	0	0	0	0																				0	0	0	0	0		0	0
																		0	0	0	0	0																				0	0	0	0	0		0	0
																		0	0	0	0	0																				0	0	0	0	0		0	0
																		0	0	0	0	0																				0	0	0	0	0		0	0
																		0	0	0	0	0																				0	0	0	0	0		0	0
																		0	0	0	0	0																				0	0	0	0	0		0	0
																		0	0	0	0	0																				0	0	0	0	0		0	0
																		0	0	0	0	0																				0	0	0	0	0		0	0
																		0	0	0	0	0																				0	0	0	0	0		0	0
																		0	0	0	0	0																				0	0	0	0	0		0	0
																		0	0	0	0	0																				0	0	0	0	0		0	0
																		0	0	0	0	0																				0	0	0	0	0		0	0
																		0	0	0	0	0																				0	0	0	0	0		0	0
																		0	0	0	0	0																				0	0	0	0	0		0	0
																		0	0	0	0	0																				0	0	0	0	0		0	0
																		0	0	0	0	0																				0	0	0	0	0		0	0
																		0	0	0	0	0																				0	0	0	0	0		0	0
																		0	0	0	0	0																				0	0	0	0	0		0	0
																		0	0	0	0	0																				0	0	0	0	0		0	0
																		0	0	0	0	0																				0	0	0	0	0		0	0
																		0	0	0	0	0																				0	0	0	0	0		0	0
																		0	0	0	0	0																				0	0	0	0	0		0	0
																		0	0	0	0	0																				0	0	0	0	0		0	0
																		0	0	0	0	0																				0	0	0	0	0		0	0
																		0	0	0	0	0																				0	0	0	0	0		0	0
																		0	0	0	0	0																				0	0	0	0	0		0	0
																		0	0	0	0	0																				0	0	0	0	0		0	0
																		0	0	0	0	0																				0	0	0	0	0		0	0
																		0	0	0	0	0																				0	0	0	0	0		0	0
																		0	0	0	0	0																				0	0	0	0	0		0	0
																		0	0	0	0	0																				0	0	0	0	0		0	0
																		0	0	0	0	0																				0	0	0	0	0		0	0
																		0	0	0	0	0																				0	0	0	0	0		0	0
																		0	0	0	0	0																				0	0	0	0	0		0	0
																		0	0	0	0	0																				0	0	0	0	0		0	0
																		0	0	0	0	0																				0	0	0	0	0		0	0
																		0	0	0	0	0																				0	0	0	0	0		0	0
																		0	0	0	0	0																				0	0	0	0	0		0	0
																		0	0	0	0	0																				0	0	0	0	0		0	0
																		0	0	0	0	0																				0	0	0	0	0		0	0
																		0	0	0	0	0																				0	0	0	0	0		0	0
																		0	0	0	0	0																				0	0	0	0	0		0	0
																		0	0	0	0	0																				0	0	0	0	0		0	0
																		0	0	0	0	0																				0	0	0	0	0		0	0
																		0	0	0	0	0																				0	0	0	0	0		0	0
																		0	0	0	0	0																				0	0	0	0	0		0	0
																		0	0	0	0	0																				0	0	0	0	0		0	0
																		0	0	0	0	0																				0	0	0	0	0		0	0
																		0	0	0	0	0																				0	0	0	0	0		0	0
																		0	0	0	0	0																				0	0	0	0	0		0	0
																		0	0	0	0	0																				0	0	0	0	0		0	0
																		0	0	0	0	0																				0	0	0	0	0		0	0
																		0	0	0	0	0																				0	0	0	0	0		0	0
																		0	0	0	0	0																				0	0	0	0	0		0	0
																		0	0	0	0	0																				0	0	0	0	0		0	0
																		0	0	0	0	0																										0	0
																		0	0	0	0	0																										0	0
																		0	0	0	0	0																										0	0
																		0	0	0	0	0																										0	0
																		0	0	0	0	0																										0	0
																		0	0	0	0	0																										0	0
																		0	0	0	0	0																										0	0
																		0	0	0	0	0																										0	0
																		0	0	0	0	0																										0	0
																		0	0	0	0	0																										0	0
																		0	0	0	0	0																										0	0
																		0	0	0	0	0																										0	0
																		0	0	0	0	0																										0	0
																		0	0	0	0	0																										0	0
																		0	0	0	0	0																										0	0
																		0	0	0	0	0																										0	0
																		0	0	0	0	0																										0	0
																		0	0	0	0	0																										0	0
																		0	0	0	0	0																										0	0
																		0	0	0	0	0																										0	0
																		0	0	0	0	0																										0	0
																		0	0	0	0	0																										0	0
																		0	0	0	0	0																										0	0
																		0	0	0	0	0																										0	0
																		0	0	0	0	0																										0	0
																		0	0	0	0	0																										0	0
																		0	0	0	0	0																										0	0
																		0	0	0	0	0																										0	0
																		0	0	0	0	0																										0	0
																		0	0	0	0	0																										0	0
																		0	0	0	0	0																										0	0
																		0	0	0	0	0																										0	0
																		0	0	0	0	0																										0	0
																		0	0	0	0	0																										0	0
																		0	0	0	0	0																										0	0
																		0	0	0	0	0																										0	0
																		0	0	0	0	0																										0	0
																		0	0	0	0	0																										0	0
																		0	0	0	0	0																										0	0
																		0	0	0	0	0																										0	0
																		0	0	0	0	0																										0	0
																		0	0	0	0	0																										0	0
																		0	0	0	0	0																										0	0
																		0	0	0	0	0																										0	0
																		0	0	0	0	0																										0	0
																		0	0	0	0	0																										0	0
																		0	0	0	0	0																										0	0
																		0	0	0	0	0																										0	0
																		0	0	0	0	0																										0	0
																		0	0	0	0	0																										0	0
																		0	0	0	0	0																										0	0
																		0	0	0	0	0																										0	0
																		0	0	0	0	0																										0	0
																		0	0	0	0	0																										0	0
																		0	0	0	0	0																										0	0
																		0	0	0	0	0																										0	0
																		0	0	0	0	0																										0	0
																		0	0	0	0	0																										0	0
																		0	0	0	0	0																										0	0
																		0	0	0	0	0																										0	0
																		0	0	0	0	0																										0	0
																		0	0	0	0	0																										0	0
																		0	0	0	0	0																										0	0
																		0	0	0	0	0																										0	0
																		0	0	0	0	0																										0	0
																		0	0	0	0	0																										0	0
																		0	0	0	0	0																										0	0
																		0	0	0	0	0																										0	0
																		0	0	0	0	0																										0	0
																		0	0	0	0	0																										0	0
																		0	0	0	0	0																										0	0
																		0	0	0	0	0																										0	0
																		0	0	0	0	0																										0	0
																		0	0	0	0	0																										0	0
																		0	0	0	0	0																										0	0
																		0	0	0	0	0																										0	0
																		0	0	0	0	0																										0	0
																		0	0	0	0	0																										0	0
																		0	0	0	0	0																										0	0
																		0	0	0	0	0																										0	0
																		0	0	0	0	0																										0	0
																		0	0	0	0	0																										0	0
																		0	0	0	0	0																										0	0
																		0	0	0	0	0																										0	0
																		0	0	0	0	0																										0	0
																		0	0	0	0	0																										0	0
																		0	0	0	0	0																										0	0
																		0	0	0	0	0																										0	0
																		0	0	0	0	0																										0	0
																		0	0	0	0	0																										0	0
																		0	0	0	0	0																										0	0
																		0	0	0	0	0																										0	0
																		0	0	0	0	0																										0	0
																		0	0	0	0	0																										0	0
																		0	0	0	0	0																										0	0
																		0	0	0	0	0																										0	0
																		0	0	0	0	0																										0	0
																		0	0	0	0	0																										0	0
																		0	0	0	0	0																										0	0
																		0	0	0	0	0																										0	0
																		0	0	0	0	0																										0	0
																		0	0	0	0	0																										0	0
																		0	0	0	0	0																										0	0
																		0	0	0	0	0																										0	0
																		0	0	0	0	0																										0	0
																		0	0	0	0	0																										0	0
																		0	0	0	0	0																										0	0
																		0	0	0	0	0																										0	0
																		0	0	0	0	0																										0	0
																		0	0	0	0	0																										0	0
																		0	0	0	0	0																										0	0
																		0	0	0	0	0																										0	0
																		0	0	0	0	0																										0	0
																		0	0	0	0	0																										0	0
																		0	0	0	0	0																										0	0
																		0	0	0	0	0																										0	0
																		0	0	0	0	0																										0	0
																		0	0	0	0	0																										0	0
																		0	0	0	0	0																										0	0
																		0	0	0	0	0																										0	0
																		0	0	0	0	0																										0	0
																		0	0	0	0	0																										0	0
																		0	0	0	0	0																										0	0
																		0	0	0	0	0																										0	0
																																																0	0
																																																0	0
																																																0	0
																																																0	0
																																																0	0
																																																0	0
																																																0	0
																																																0	0
																																																0	0
																																																0	0
																																																0	0
																																																0	0
																																																0	0
																																																0	0
																																																0	0
																																																0	0
																																																0	0
																																																0	0
																																																0	0
																																																0	0
																																																0	0
																																																0	0
																																																0	0
																																																0	0
																																																0	0
																																																0	0
																																																0	0
																																																0	0
																																																0	0
																																																0	0
																																																0	0
																																																0	0
																																																0	0
																																																0	0
																																																0	0
																																																0	0
																																																0	0
																																																0	0
																																																0	0
																																																0	0
																																																0	0
																																																0	0
																																																0	0
																																																0	0
																																																0	0
																																																0	0
																																																0	0
																																																0	0
																																																0	0
																																																0	0
																																																0	0
																																																0	0
																																																0	0
																																																0	0
																																																0	0
																																																0	0
																																																0	0
																																																0	0
																																																0	0
																																																0	0
																																																0	0
																																																0	0
																																																0	0
																																																0	0
																																																0	0
																																																0	0
																																																0	0
																																																0	0
																																																0	0
																																																0	0
																																																0	0
																																																0	0
																																																0	0
																																																0	0
																																																0	0
																																																0	0
																																																0	0
																																																0	0
																																																0	0
																																																0	0
																																																0	0
																																																0	0
																																																0	0
																																																0	0
																																																0	0
																																																0	0
																																																0	0
																																																0	0
																																																0	0
																																																0	0
																																																0	0
																																																0	0
																																																0	0
																																																0	0
																																																0	0
																																																0	0
																																																0	0
																																																0	0
																																																0	0
																																																0	0
																																																0	0
																																																0	0
																																																0	0
																																																0	0
																																																0	0
																																																0	0
																																																0	0
																																																0	0
																																																0	0
																																																0	0
																																																0	0
																																																0	0
																																																0	0
																																																0	0
																																																0	0
																																																0	0
																																																0	0
																																																0	0
																																																0	0
																																																0	0
																																																0	0
																																																0	0
																																																0	0
																																																0	0
																																																0	0
																																																0	0
																																																0	0
																																																0	0
																																																0	0
																																																0	0
																																																0	0
																																																0	0
																																																0	0
																																																0	0
																																																0	0
																																																0	0
																																																0	0
																																																0	0
																																																0	0
																																																0	0
																																																0	0
																																																0	0
																																																0	0
																																																0	0
																																																0	0
																																																0	0
																																																0	0
																																																0	0
																																																0	0
																																																0	0
																																																0	0
																																																0	0
																																																0	0
																																																0	0
																																																0	0
																																																0	0
																																																0	0
																																																0	0
																																																0	0
																																																0	0
																																																0	0
																																																0	0
																																																0	0
																																																0	0
																																																0	0
																																																0	0
																																																0	0
																																																0	0
																																																0	0
																																																0	0
																																																0	0
																																																0	0
																																																0	0
																																																0	0
																																																0	0
[truncated: 206 more columns]
